# Supplementary material for: Diversity and Host Interactions among Virulent and Temperate Baltic Sea Flavobacterium Phages
Source: Viruses. 2020 Jan 30;12(2):158. doi: 10.3390/v12020158 (PMC7077304; doi:10.3390/v12020158)
Supplement: Supplementary file 1 [file viruses-12-00158-s001.zip]

Archive with 8 entries (5 files):
- supplemental/
- supplemental/S1_uv_od.pdf
- __MACOSX/
- __MACOSX/supplemental/
- __MACOSX/supplemental/._S1_uv_od.pdf
- supplemental/supplemental_tables.xlsx
- __MACOSX/supplemental/._supplemental_tables.xlsx
- __MACOSX/._supplemental
