# Supplementary material for: Diversity and Host Interactions among Virulent and Temperate Baltic Sea Flavobacterium Phages
Source: Viruses. 2020 Jan 30;12(2):158. doi: 10.3390/v12020158 (PMC7077304; doi:10.3390/v12020158)
Supplement: Supplementary file 1 [file viruses-12-00158-s001.zip › supplemental/supplemental_tables.xlsx]

## Sheet: S1_basics
Table S1. Each isolate described in this study with information regarding taxonomic affiliation, assembly and genome characteristics.
proposed genus name	proposed virus species name	name of isolate	genome length (bp)	circular	assembler	depth	number of putative genes	number of genes with functional annotaton	number of genes annotated as conserved hypothetical protein	total number of genes with hits to ncbi or pfam
Pippivirus	Flavobacterium virus Pippi	vB_FspM_pippi8-1	34711	yes	spades	3122	53	20	12	32
	Flavobacterium virus Lotta	vB_FspM_lotta8-1	34751	yes	spades	2172	53	20	13	33
		vB_FspM_lotta8-2	34627	yes	spades	2617	53	20	13	33
Tantvirus	Flavobacterium virus Tant	vB_FspS_tant8-1	40542	yes	spades	3532	62	14	25	39
Muminvirus	Flavobacterium virus Morran	vB_FspS_morran9-1	38385	yes	spades	3315	73	15	21	36
	Flavobacterium virus Hemulen	vB_FspS_hemulen6-1	39039	yes	spades	1048	70	18	17	35
		vB_FspS_hemulen6-2	39030	yes	spades	1143	70	18	17	35
		vB_FspS_hemulen9-1	38901	yes	spades	3033	70	18	17	35
	Flavobacterium virus Tooticki	vB_FspS_tooticki6-1	36912	yes	spades	1680	65	18	16	34
		vB_FspS_tooticki9-1	36912	yes	spades	1666	65	18	16	34
	Flavobacterium virus Hattifnatt	vB_FspS_hattifnatt9-1	39262	yes	spades	1992	76	18	19	37
	Flavobacterium virus Filifjonk	vB_FspS_filifjonk9-1	38028	yes	abyss	3576	68	17	17	34
	Flavobacterium virus Lillamy	vB_FspS_lillamy9-1	38268	yes	abyss	3791	73	15	20	35
		vB_FspS_lillamy9-2	38268	yes	spades	1737	73	15	20	35
		vB_FspS_lillamy9-3	38268	yes	spades	1647	73	15	20	35
		vB_FspS_lillamy9-4	38268	yes	abyss	2039	73	15	20	35
		vB_FspS_lillamy9-5	38268	yes	abyss	2448	73	15	20	35
		vB_FspS_lillamy9-6	38007	yes	abyss	2037	71	15	20	35
		vB_FspS_lillamy9-7	37531	yes	spades	1300	70	15	20	35
	Flavobacterium virus Sniff	vB_FspS_sniff9-1	38134	yes	abyss	2381	74	18	17	35
		vB_FspS_sniff9-2	37907	yes	spades	1797	73	18	17	35
	Flavobacterium virus Stinky	vB_FspS_stinky9-1	38502	yes	spades	1868	69	17	15	32
	Flavobacterium virus Mymlan	vB_FspS_mymlan6-1	38501	yes	spades	2378	68	19	16	35
		vB_FspS_mymlan6-2	38372	yes	spades	2667	68	19	16	35
	Flavobacterium virus Snork	vB_FspS_snork6-1	38214	yes	spades	1565	73	17	17	34
		vB_FspS_snork9-1	38084	yes	abyss	2152	73	17	17	34
		vB_FspS_snork6-2	37732	yes	spades	292	71	17	17	34
	Flavobacterium virus Snusmum	vB_FspS_snusmum6-1	39365	yes	spades	3623	72	18	16	34
		vB_FspS_snusmum6-2	39365	yes	spades	1655	73	18	16	34
		vB_FspS_snusmum6-3	39365	yes	spades	2340	72	18	16	34
		vB_FspS_snusmum9-1	38743	yes	spades	2257	71	17	16	33
	Flavobacterium virus Mumin	vB_FspS_mumin6-1	38527	yes	spades	1495	67	20	16	36
		vB_FspS_mumin9-1	38527	yes	spades	3715	67	20	16	36
		vB_FspS_mumin9-2	38527	yes	spades	1843	67	20	16	36
		vB_FspS_mumin9-3	38398	yes	spades	2603	67	20	16	36
		vB_FspS_mumin6-2	38185	yes	spades	2711	67	19	16	35
		vB_FspS_mumin6-3	37682	yes	spades	2593	66	19	15	34
		vB_FspS_mumin6-4	37532	yes	spades	1789	66	19	15	34
Labanvirus	Flavobacterium virus Laban	vB_FspS_laban6-1	43236	yes	spades	98	57	12	32	44

## Sheet: S2_victortable
Table S2. Taxonomical assignment of the phages described in this study as well as the set of reference genomes. Species, genus and family as calculated by the D0-formula through VICTOR#, based on nucleotide similarities. The numbers indicate which taxonomical group the genomes belong to for each level (species, genus, family).
Genomes	Species	Genus	Family
Streptococcus virus MS1	2	1	1
Staphylococcus phage Quidividi	3	2	5
Shewanella sp. phage 3/49	4	3	4
Shewanella phage SppYZU01	5	4	2
Pseudomonas phage O4	6	5	3
Pseudoalteromonas phage vB_PspS-H40/1	7	6	4
Polaribacter phage P12002S	8	7	5
Nonlabens phage P12024L	9	8	5
Geobacillus phage GBK2	10	9	5
Flavobacterium sp. phage 1/32	11	10	5
Flavobacterium phage FL-1	14	11	5
Flavobacterium phage FCV-3	15	11	5
Flavobacterium phage FCL-2	16	11	5
Flavobacterium phage 11b	17	12	5
Enterobacteria phage mEp021	18	13	4
Croceibacter phage P2559Y	19	14	5
Croceibacter phage P2559S	20	14	5
Cellulophaga phage phi48:2	21	15	5
Cellulophaga phage phi46:1	24	16	5
Cellulophaga phage phi19:1	26	17	5
Cellulophaga phage phi46:3	22	18	5
Cellulophaga phage phi19:3	25	18	5
Cellulophaga phage phi18:3	27	18	5
Cellulophaga phage phi13:2	30	18	5
Cellulophaga phage phi18:1	28	19	5
Cellulophaga phage phi17:1	29	19	5
Cellulophaga phage phi12:1	31	19	5
Flavobacterium phage Fpv5	13	20	5
tant8-1	40	20	5
Flavobacterium sp. CJ74*	41	21	5
pippi8-1	42	22	5
lotta8-2	43	22	5
lotta8-1	43	22	5
Flavobacteriales sp. 32-34-25*	45	23	5
stinky9-1	33	24	5
filifjonk9-1	34	24	5
hattifnatt9-1	35	24	5
sniff9-2	37	24	5
sniff9-1	37	24	5
lillamy9-7	38	24	5
lillamy9-5	38	24	5
lillamy9-4	38	24	5
lillamy9-3	38	24	5
lillamy9-6	38	24	5
lillamy9-2	38	24	5
lillamy9-1	38	24	5
morran9-1	39	24	5
hemulen9-1	44	24	5
hemulen6-2	44	24	5
hemulen6-1	44	24	5
snork9-1	46	24	5
snork6-1	46	24	5
snork6-2	46	24	5
mumin9-2	47	24	5
mumin9-1	47	24	5
mumin9-3	47	24	5
mumin6-4	47	24	5
mumin6-1	47	24	5
mumin6-3	47	24	5
mumin6-2	47	24	5
mymlan6-1	48	24	5
mymlan6-2	48	24	5
tooticki9-1	49	24	5
tooticki6-1	49	24	5
snusmum9-1	50	24	5
snusmum6-3	50	24	5
snusmum6-2	50	24	5
snusmum6-1	50	24	5
Flavobacterium psychrophilum JIP02/86*	1	25	5
Flavobacterium phage 23T	12	25	5
Flavobacterium phage 6H	23	25	5
Flavobacterium phage 2A	32	25	5
Flavobacterium phage 1H	36	25	5
laban6-1	51	25	5
Thermus phage phiYS40	52	26	5
Synechococcus phage S-H1	53	27	6
*Bacterial genomes truncated to only encompass the region that displayed gene similarities with laban6-1
	# Meier-Kolthoff, J.P.; Göker, M. VICTOR: genome-based phylogeny and classification of prokaryotic viruses. Bioinformatics 2017, 33, 3396-3404, doi:10.1093/bioinformatics/btx440.

## Sheet: S3_ANI_from_Gegenees
Table S3. The ANI values calculated with Gegenees# that are the basis for Figure 2. Each genome was compared to all the others in a reciprocal, stepwise manner (genomes in rows are compared to genomes in columns) by fragmenting the genomes and comparing them with blastn. Species separation is made with lines between the relevant rows and type phages are highlighted in bold.
	vB_FspS_snusmum6-2	vB_FspS_snusmum6-1	vB_FspS_snusmum6-3	vB_FspS_snusmum9-1	vB_FspS_hattifnatt9-1	vB_FspS_stinky9-1	vB_FspS_hemulen6-1	vB_FspS_hemulen6-2	vB_FspS_hemulen9-1	vB_FspS_snork6-1	vB_FspS_snork9-1	vB_FspS_snork6-2	vB_FspS_sniff9-1	vB_FspS_sniff9-2	vB_FspS_lillamy9-1	vB_FspS_lillamy9-4	vB_FspS_lillamy9-2	vB_FspS_lillamy9-5	vB_FspS_lillamy9-3	vB_FspS_lillamy9-6	vB_FspS_lillamy9-7	vB_FspS_morran9-1	vB_FspS_filifjonk9-1	vB_FspS_tooticki9-1	vB_FspS_tooticki6-1	vB_FspS_mymlan6-2	vB_FspS_mymlan6-1	vB_FspS_mumin9-3	vB_FspS_mumin9-2	vB_FspS_mumin6-1	vB_FspS_mumin9-1	vB_FspS_mumin6-2	vB_FspS_mumin6-3	vB_FspS_mumin6-4	vB_FspS_tant8-1	vB_FspM_pippi8-1	vB_FspM_lotta8-2	vB_FspM_lotta8-1	vB_FspS_laban6-1
vB_FspS_snusmum6-2	100	99.9753	99.9836	94.3691	72.854	57.7234	58.2409	58.0915	59.8742	59.8433	61.4999	61.5438	58.7203	58.7272	60.0012	60.1656	59.9889	60.3889	60.4273	58.3272	57.2449	57.323	58.3217	59.7185	59.7253	77.5007	75.7266	74.6444	73.0192	72.9521	72.9356	73.7809	71.5291	70.0606	0	0	0	0	0
vB_FspS_snusmum6-1	99.9753	100	99.9918	94.3856	72.8622	57.7234	58.2395	58.0902	59.8729	59.8515	61.5082	61.552	58.7286	58.7354	60.0095	60.1738	59.9971	60.3971	60.4355	58.3354	57.2531	57.3312	58.3217	59.7171	59.7253	77.5089	75.7348	74.6526	73.0274	72.9603	72.9439	73.7877	71.5456	70.077	0	0	0	0	0
vB_FspS_snusmum6-3	99.9836	99.9918	100	94.3856	72.8622	57.7317	58.2477	58.0984	59.8811	59.8515	61.5082	61.552	58.7286	58.7354	60.0095	60.1738	59.9971	60.3971	60.4355	58.3354	57.2531	57.3312	58.3299	59.7253	59.7335	77.5171	75.7431	74.6608	73.0356	72.9685	72.9521	73.796	71.5456	70.077	0	0	0	0	0
vB_FspS_snusmum9-1	96.2787	96.2954	96.2954	100	74.5223	57.2286	57.3729	57.2231	59.1808	63.0032	64.5919	64.6877	61.8641	61.8627	62.7896	62.9533	62.6189	63.0532	63.2044	60.7943	59.9646	59.8345	57.9414	59.5742	59.5825	77.894	75.9418	74.768	73.1016	72.9282	72.9518	73.6469	75.1482	73.7079	0	0	0	0	0
vB_FspS_hattifnatt9-1	73.2658	73.274	73.274	73.0809	100	60.3051	60.7695	60.6202	62.3175	64.2327	66.1616	65.7389	68.2466	70.6714	64.4035	64.3213	64.2912	64.4309	64.5556	62.7103	61.3979	59.8992	64.8407	66.3298	66.338	60.4377	58.6581	62.8447	61.1473	61.1624	61.161	59.6652	59.0432	57.554	0	0	0	0	0
vB_FspS_stinky9-1	59.3698	59.3698	59.3781	57.5541	60.8614	100	89.5937	89.8227	91.5362	80.9188	83.1194	83.1777	79.4383	77.9995	78.3436	78.5725	78.4865	78.3561	78.6255	80.0044	78.8184	76.8831	70.2119	69.067	69.0754	63.8892	62.3282	61.0059	59.3687	59.3839	59.4214	57.7675	55.6696	53.7751	0	0	0	0	0
vB_FspS_hemulen6-1	58.4758	58.4758	58.484	56.6963	60.6129	88.9241	100	99.7548	97.4889	86.4346	84.4496	85.0126	81.459	79.8096	76.6519	76.9533	76.8889	76.4861	77.1111	78.1314	77.1166	75.1559	71.0149	73.6671	73.6739	64.8663	66.6897	62.1593	64.0978	64.332	64.3635	62.7758	60.1277	58.5098	0	0	0	0	0
vB_FspS_hemulen6-2	58.2963	58.295	58.3032	56.5209	60.491	89.1474	99.7767	100	97.7341	86.5716	84.6235	85.1825	81.4741	79.9836	76.7916	77.104	77.0355	76.6354	77.1563	78.2931	77.2111	75.3504	71.108	73.7616	73.7684	64.9594	66.7828	62.2237	64.1635	64.3964	64.4265	62.8182	60.2181	58.3509	0	0	0	0	0
vB_FspS_hemulen9-1	60.9527	60.9527	60.961	59.3071	63.0186	91.9206	97.848	98.0353	100	85.4781	87.1501	87.7189	83.9436	82.4478	79.2191	79.5244	79.4592	79.0318	79.5788	80.7481	79.6329	77.7498	73.446	72.5733	72.5802	67.6154	65.648	64.8404	62.7717	63.0089	63.0284	61.4646	59.0324	57.0468	0	0	0	0	0
vB_FspS_snork6-1	61.4452	61.4536	61.4536	63.1486	65.2881	81.219	87.9219	88.0737	85.8221	100	95.8115	95.7947	93.1621	91.751	87.2322	86.6602	86.2624	86.4353	86.7769	84.2469	85.54	82.9637	72.8313	74.9584	74.9668	67.1101	69.1327	64.1965	66.4734	66.3708	66.3033	64.8177	66.2977	64.154	0	0	0	0	0
vB_FspS_snork9-1	63.5269	63.5339	63.5339	65.087	67.5275	83.7941	85.9543	86.123	87.5735	96.1137	100	97.2578	94.4791	92.867	88.6223	88.7966	88.6406	88.493	88.7446	86.5337	87.5134	85.0003	75.4596	73.466	73.473	69.6527	68.1474	66.7826	65.2197	65.2155	65.1635	63.7031	65.1269	63.0355	0	0	0	0	0
vB_FspS_snork6-2	64.2686	64.2772	64.2772	65.9418	67.6934	84.8126	87.8754	88.0633	89.5261	97.0121	98.1559	100	94.949	93.6076	89.2045	89.2302	88.756	88.9112	89.3811	86.8834	88.0967	85.4543	76.6335	74.6253	74.6339	70.7251	69.1788	67.6806	66.2321	66.1153	66.0441	64.4236	66.1371	63.9277	0	0	0	0	0
vB_FspS_sniff9-1	60.5976	60.6061	60.6061	62.5316	69.562	80.2749	83.2125	83.2251	84.6672	93.7159	94.7546	94.5705	100	96.3218	87.3573	87.4656	86.8345	87.124	86.0755	85.1001	84.6095	82.9946	77.9433	75.8004	75.8089	66.6856	65.1592	69.1088	67.6934	67.5824	67.6049	66.0377	67.6049	65.668	0	0	0	0	0
vB_FspS_sniff9-2	60.683	60.6915	60.6915	62.3491	72.5635	78.9516	82.5444	82.731	84.202	92.4342	93.2345	93.2388	96.2078	100	84.286	84.2447	83.5982	83.9015	84.3002	81.7569	83.077	80.5608	76.5338	74.3827	74.3898	67.1558	65.4769	69.6322	68.1697	68.0586	68.0772	66.4694	67.9177	65.7503	0	0	0	0	0
vB_FspS_lillamy9-1	61.7825	61.7909	61.7909	63.5817	65.233	79.0083	78.7651	78.9211	80.3983	87.8862	88.9924	88.6143	87.4041	84.4287	100	99.428	98.9107	99.0133	98.3415	96.9669	95.5238	93.2989	76.6684	69.4097	69.4181	65.4108	63.8563	62.6743	61.2125	61.0889	61.027	59.5512	61.0706	58.9821	0	0	0	0	0
vB_FspS_lillamy9-4	61.9497	61.9582	61.9582	63.7475	65.1473	79.2852	79.0884	79.2444	80.7216	87.3156	89.1414	88.6382	87.5335	84.3907	99.428	100	99.0597	99.1637	98.7238	97.1946	95.781	93.4479	76.4097	69.1525	69.1609	65.4825	63.928	62.4171	61.0031	60.8316	60.8626	59.405	60.9399	58.9118	0	0	0	0	0
vB_FspS_lillamy9-2	61.7783	61.7867	61.7867	63.4144	65.1192	79.1896	79.0083	79.1643	80.6415	86.9178	88.9854	88.1772	86.9206	83.7582	98.9107	99.0597	100	98.8559	98.118	97.2888	95.1528	93.6039	76.3324	69.092	69.1005	65.297	63.7439	62.715	60.8654	61.1296	61.0678	59.6074	60.7066	58.6362	0	0	0	0	0
vB_FspS_lillamy9-5	62.1859	62.1943	62.1943	63.8515	65.2583	79.0729	78.6049	78.7609	80.2072	87.0907	88.8617	88.3177	87.168	84.0478	99.0133	99.1637	98.8559	100	98.1714	97.1243	95.1978	93.8007	76.6824	69.293	69.3015	65.7875	64.2471	62.8078	61.4149	61.2364	61.1746	59.762	61.2884	58.9764	0	0	0	0	0
vB_FspS_lillamy9-3	62.3218	62.3302	62.3302	64.1199	65.495	78.9636	78.8806	78.9228	80.4	87.1364	88.7809	88.3718	87.3128	84.1258	98.6437	99.026	98.4202	98.4736	100	96.6647	96.2027	93.1738	76.4298	69.3544	69.3629	65.6856	64.1311	62.5738	61.112	60.9884	61.0179	59.4662	61.1894	59.1148	0	0	0	0	0
vB_FspS_lillamy9-6	60.6862	60.6932	60.6932	62.0961	64.2688	81.3709	80.1987	80.3604	81.9374	85.3671	87.4684	86.871	85.6538	82.4197	97.5375	97.8088	97.8931	97.6823	96.9838	100	97.0568	95.307	75.9319	68.1693	68.1777	64.654	63.0095	61.7755	60.0593	60.1043	60.0439	58.5666	59.9567	57.6938	0	0	0	0	0
vB_FspS_lillamy9-7	59.8649	59.872	59.872	61.5969	63.2227	80.3203	79.4303	79.5385	80.9981	87.0181	88.6942	88.4364	86.828	84.0277	97.0466	97.3328	96.6863	96.692	97.4297	97.9765	100	95.9031	74.9885	67.1535	67.1607	63.5916	62.0509	60.5642	59.1259	58.9964	59.0277	57.4722	59.0415	56.9866	0	0	0	0	0
vB_FspS_morran9-1	58.7727	58.7811	58.7811	60.2236	60.3134	77.1007	77.1162	77.3312	78.7817	82.7753	84.476	84.0839	82.6376	79.7282	93.0919	93.2394	93.4053	93.5894	92.6674	94.8094	93.9886	100	71.3272	64.7814	64.7899	62.8065	61.2717	60.0292	58.24	58.4733	58.5042	56.9554	58.2164	56.0603	0	0	0	0	0
vB_FspS_filifjonk9-1	61.7308	61.7308	61.7392	59.7124	67.6027	70.8075	72.4814	72.5883	74.0303	74.2833	76.5308	76.3537	78.6967	76.7753	77.5046	77.2249	77.1392	77.5482	77.246	75.9052	74.5826	71.988	100	85.5358	85.5428	74.9578	73.3415	80.7458	79.4302	79.1885	79.135	77.3644	73.9644	71.9953	0	0	0	0	0
vB_FspS_tooticki9-1	64.223	64.223	64.2317	62.468	70.4575	71.7407	78.3029	78.4068	76.1355	78.1574	76.2561	76.1092	78.4587	76.4726	71.8008	71.5361	71.4688	71.6809	71.7437	70.3163	68.8685	67.1939	87.696	100	99.9912	78.8917	81.1293	82.8302	85.2785	85.0532	85.0064	83.1374	81.7875	79.6834	0	0	0	0	0
vB_FspS_tooticki6-1	64.2303	64.2303	64.239	62.4753	70.4648	71.748	78.3102	78.4141	76.1428	78.1662	76.2649	76.1179	78.4674	76.4799	71.8096	71.5448	71.4776	71.6896	71.7525	70.3251	68.8758	67.2027	87.7033	99.9912	100	78.9005	81.1381	82.839	85.2872	85.062	85.0152	83.1461	81.7948	79.6907	0	0	0	0	0
vB_FspS_mymlan6-2	80.777	80.784	80.7924	79.1817	62.3419	63.643	66.3725	66.4793	68.3121	67.55	69.7384	69.5157	66.4045	66.4931	65.3363	65.4094	65.2281	65.713	65.4895	64.1178	62.7389	62.7333	73.5242	75.8879	75.8963	100	98.0056	93.0933	91.4544	91.2211	91.1438	89.3799	87.9884	86.0066	0	0	0	0	0
vB_FspS_mymlan6-1	78.8631	78.8714	78.8797	77.2716	60.6865	62.2637	67.3669	67.4738	65.4661	69.6921	68.3684	68.1249	65.1092	65.0662	63.9992	64.0686	63.8868	64.4404	64.1546	62.7935	61.4295	61.4365	71.9392	77.9466	77.955	97.6995	100	90.8855	93.0764	92.846	92.7697	91.0437	90.1571	88.2035	0	0	0	0	0
vB_FspS_mumin9-3	77.3628	77.3712	77.3797	75.7015	64.3588	60.5808	63.4649	63.5394	65.3637	64.3398	66.5648	66.5486	68.5803	68.6857	62.3791	62.1247	62.4157	62.507	62.1655	60.982	59.4852	59.6805	78.9509	79.8954	79.9039	93.4447	91.4586	100	97.7596	98.104	98.0281	96.184	92.3483	90.0855	0	0	0	0	0
vB_FspS_mumin9-2	75.6996	75.7079	75.7162	74.072	62.8316	59.2186	64.6104	64.6853	62.4611	66.6937	65.0745	65.1779	67.2473	67.332	61.0924	60.8634	60.7261	61.3158	60.8551	59.5092	58.2092	58.0565	77.596	82.104	82.1123	91.5862	93.4357	97.4609	100	99.6448	99.5685	97.8453	94.3808	92.1538	0	0	0	0	0
vB_FspS_mumin6-1	75.6288	75.6371	75.6455	73.893	62.833	59.2338	64.8477	64.9226	62.6984	66.5813	65.0648	65.0655	67.1349	67.2196	60.9661	60.6914	60.9855	61.1368	60.7289	59.5703	58.0829	58.2855	77.3574	81.8889	81.8973	91.3559	93.2054	97.7994	99.6448	100	99.9056	98.0895	94.0422	91.8777	0	0	0	0	0
vB_FspS_mumin9-1	75.6135	75.6219	75.6302	73.9166	62.8386	59.2727	64.8796	64.9545	62.7303	66.5133	65.0121	64.9975	67.1585	67.2432	60.9051	60.7219	60.9245	61.0757	60.7594	59.5092	58.1134	58.316	77.3046	81.8445	81.8529	91.2796	93.1291	97.7217	99.5685	99.9056	100	98.0299	93.9659	91.8624	0	0	0	0	0
vB_FspS_mumin6-2	77.0817	77.0901	77.0986	75.1688	61.7024	58.0621	64.1213	64.1972	61.9441	65.5275	64.025	63.9175	66.0672	66.1122	59.8379	59.6791	59.8843	60.046	59.6243	58.4352	56.9594	57.1492	76.1258	80.7416	80.75	90.2907	92.1811	96.7392	98.7041	98.9515	98.891	100	95.5192	93.342	0	0	0	0	0
vB_FspS_mumin6-3	75.7805	75.7976	75.7976	77.6459	61.8677	56.75	62.2595	62.3691	60.3086	67.848	66.3485	66.4304	68.4717	68.4105	62.1048	61.9909	61.7545	62.327	62.1262	60.6053	59.2881	59.2127	73.4094	80.1535	80.1606	89.7001	92.0426	93.5991	95.9558	95.6112	95.5329	96.2776	100	97.5179	0	0	0	0	0
vB_FspS_mumin6-4	74.6085	74.6242	74.6242	76.5495	60.6915	55.0241	60.4624	60.3143	58.2537	65.9114	64.4817	64.4852	66.7829	66.5935	60.2308	60.1853	60.0357	60.3917	60.4145	58.5633	57.4839	57.313	71.6906	78.3265	78.335	87.9657	90.301	91.6539	93.9465	93.666	93.6503	94.4549	97.911	100	0	0	0	0	0
vB_FspS_tant8-1	0	0	0	0	0	0	0	0	0	0	0	0	0	0	0	0	0	0	0	0	0	0	0	0	0	0	0	0	0	0	0	0	0	0	100	0	0	0	0
vB_FspM_pippi8-1	0	0	0	0	0	0	0	0	0	0	0	0	0	0	0	0	0	0	0	0	0	0	0	0	0	0	0	0	0	0	0	0	0	0	0	100	94.8559	94.2607	0
vB_FspM_lotta8-2	0	0	0	0	0	0	0	0	0	0	0	0	0	0	0	0	0	0	0	0	0	0	0	0	0	0	0	0	0	0	0	0	0	0	0	95.3355	100	97.6716	0
vB_FspM_lotta8-1	0	0	0	0	0	0	0	0	0	0	0	0	0	0	0	0	0	0	0	0	0	0	0	0	0	0	0	0	0	0	0	0	0	0	0	93.5096	97.4072	100	0
vB_FspS_laban6-1	0	0	0	0	0	0	0	0	0	0	0	0	0	0	0	0	0	0	0	0	0	0	0	0	0	0	0	0	0	0	0	0	0	0	0	0	0	0	100
	# Ågren, J.; Sundström, A.; Håfström, T.; Segerman, B. Gegenees: fragmented alignment of multiple genomes for determining phylogenomic distances and genetic signatures unique for specified target groups. PLoS One 2012, 7, e39107, doi:10.1371/journal.pone.0039107.

## Sheet: S4_pan_mumin
Table S4. Pan-genome calculated with Roary# for the phages within Muminvirus, with information regarding functional annotation and how many genomes share each gene. Pfams (through hmmsearch##) have been used to verify functions suggested by matches to NCBI nr (performed with Diamond###), functions have not been assigned with only Pfams.
								best_hit_blast						best_hit_pfam			blast_hit_with_given_function						blast_viral_hit
number of genomes that share the gene	predicted gene name	start	stop	strand	aa	functional group	function	function	e-value	accesion	%id	name	taxonomy	function	accession	e-value	function	e-value	accesion	%id	name	taxonomy	function	e-value	accesion	%id	name	taxonomy
21	snusmum6-1.gp002	1240	1386	+	48		hypothetical protein
4	snusmum6-1.gp042	14631	14726	+	31		hypothetical protein
3	snusmum6-1.gp005	2039	2836	-	265	DNA processing, replication and recombination	DNA methyltransferase	putative DNA methyltransferase N-4/N-6	1.8e-79	AXN54124.1	61.6	Enterobacteria phage mEp021	Siphoviridae	N6_N4_Mtase	PF01555.17	4.5e-33
4	snusmum6-1.gp006	2909	3199	-	96		hypothetical protein
4	snusmum6-1.gp009	4116	4397	-	93		hypothetical protein							DUF3987	PF13148.5	0.0004
3	hemulen6-1.gp070	38625	38999	+	124	Peptidase	Peptidase	DUF882 domain-containing protein	5e-40	WP_108737528.1	66.1	Flavobacterium kingsejongi	Flavobacteriales	Peptidase_M15_3	PF08291.10	3.2e-26	putative peptidase M15 [Prokaryotic dsDNA virus sp.].	9.5e-31	QDP54281.1	58.7	Prokaryotic dsDNA virus sp.	unclassified dsDNA viruses.	Uncharacterized protein conserved in bacteria (COG3108) [uncultured	1.3e-35	BAQ84140.1	62	uncultured Mediterranean phage uvMED	Siphoviridae
2	mymlan6-1.gp008	3620	3736	-	38		hypothetical protein
13	mumin9-1.gp001*	91	996	+	301	DNA processing, replication and recombination	exonuclease	hypothetical protein	8.7e-62	RYG50101.1	48.3	Chitinophagaceae bacterium	Chitinophagia	RNase_H_2	PF13482.5	1e-11	RNase_H superfamily protein [uncultured archaeon].	6.5e-33	VVB52889.1	37	uncultured archaeon	environmental samples.	DNA polymerase I [uncultured Mediterranean phage uvMED].	6.7e-30	BAQ92511.1	35.4	uncultured Mediterranean phage uvMED	Siphoviridae
27	mumin9-1.gp010	4855	5010	-	51		hypothetical protein
27	mumin9-1.gp011	5014	5241	-	75		hypothetical protein
12	mumin9-1.gp012	5296	5403	-	35		hypothetical protein							Gemini_mov	PF01708.15	0.00014
20	mumin9-1.gp013	5426	6268	-	280	DNA processing, replication and recombination	DNA methyltransferase	site-specific DNA methyltransferase	1.3e-64	AXF38279.1	50.4	Staphylococcus phage Quidividi	Herelleviridae	N6_N4_Mtase	PF01555.17	3.2e-34
25	mumin9-1.gp014	6330	6458	-	42		hypothetical protein							Glyco_tranf_2_4	PF13704.5	0.0002
25	mumin9-1.gp015	6446	6613	-	55		hypothetical protein
34	mumin9-1.gp016	6631	6927	-	98		hypothetical protein
34	mumin9-1.gp017	7035	7220	-	61		hypothetical protein
34	mumin9-1.gp018	7378	7683	-	101		conserved hypothetical protein	MULTISPECIES: hypothetical protein	6.4e-09	WP_025726555.1	39.2	Bacteroides	Bacteroidales
27	mumin9-1.gp019	7769	8056	-	95		hypothetical protein							SPATA6	PF14909.5	0.00051
34	mumin9-1.gp002	993	1382	+	129		hypothetical protein							Orf78	PF06024.11	6.4e-05
27	mumin9-1.gp020	8116	8283	+	55		hypothetical protein
27	mumin9-1.gp021	8360	8509	+	49		hypothetical protein
34	mumin9-1.gp022	8529	8696	+	55		hypothetical protein
21	mumin9-1.gp023	8702	8857	+	51		hypothetical protein
21	mumin9-1.gp024	8841	9128	+	95		hypothetical protein							KRAP_IP3R_bind	PF14722.5	0.00049
25	mumin9-1.gp025	9112	9237	+	41		hypothetical protein							Pepsin-I3	PF06394.12	0.0004
25	mumin9-1.gp026	9227	9628	+	133		conserved hypothetical protein	putative phosphoribosyl-ATP pyrophosphohydrolase	1.5e-10	QDP52663.1	65.5	Prokaryotic dsDNA virus sp.	unclassified dsDNA viruses.
16	mumin9-1.gp027	9618	9959	+	113		conserved hypothetical protein	hypothetical protein	2.1e-32	YP_009140498.1	62.8	Flavobacterium phage FCL-2	Myoviridae	TnsD	PF15978.4	0.00056
16	mumin9-1.gp028	9961	10299	+	112	DNA processing, replication and recombination	bacterial DnaA helix-turn-helix protein	putative bacterial DnaA helix-turn-helix protein	5.1e-07	QDP54255.1	37.6	Prokaryotic dsDNA virus sp.	unclassified dsDNA viruses.	Bac_DnaA_C	PF08299.10	7.1e-10
29	mumin9-1.gp029	10286	10483	+	65		hypothetical protein							HTH_24	PF13412.5	5.9e-06
34	mumin9-1.gp003	1397	1594	-	65		hypothetical protein							Pox_A_type_inc	PF04508.11	0.00013
12	mumin9-1.gp030	10461	10622	+	53		hypothetical protein							TRPM_tetra	PF16519.4	0.00092
30	mumin9-1.gp031	10606	10743	+	45		hypothetical protein							DUF2543	PF10820.7	0.00013
20	mumin9-1.gp032	10783	11232	+	149		conserved hypothetical protein	hypothetical protein	1.3e-13	WP_143915190.1	35.1	Aquimarina algiphila	Flavobacteriales
34	mumin9-1.gp033	11236	11622	+	128		conserved hypothetical protein	hypothetical protein Tp172MES593141_35	1.4e-48	QDP57154.1	78	Prokaryotic dsDNA virus sp.	unclassified dsDNA viruses.
25	mumin9-1.gp034	11765	12244	+	159	DNA processing, replication and recombination	endonuclease	hypothetical protein	2e-20	YP_009591147.1	42.4	Flavobacterium phage FCV-1	Myoviridae	NUMOD4	PF07463.10	4.4e-13	HNH homing endonuclease [Cellulophaga phage phi19:1].	1e-13	YP_008241725.1	39	Cellulophaga phage phi19:1	Siphoviridae
25	mumin9-1.gp035	12247	12603	+	118		conserved hypothetical protein	DUF3127 domain-containing protein	3.8e-21	WP_068596466.1	48.4	Vaginella massiliensis	Flavobacteriales	DUF3127	PF11325.7	5.1e-28
9	mumin9-1.gp036	12539	12658	+	39		hypothetical protein
13	mumin9-1.gp037	12828	13079	+	83		hypothetical protein
13	mumin9-1.gp038*	13082	14644	+	520	DNA processing, replication and recombination	helicase	DNA or RNA helicase of superfamily II	3.6e-63	AXF52619.1	32.8	Siphoviridae sp.	Siphoviridae	ResIII	PF04851.14	2.1e-24
13	mumin9-1.gp039*	14631	16805	+	724	Other	virulence-associated protein E	virulence-associated protein E	1.8e-158	AXF52620.1	41.4	Siphoviridae sp.	Siphoviridae	VirE	PF05272.10	5.2e-23
28	mumin9-1.gp004	1649	2305	-	218	DNA processing, replication and recombination	DNA methyltransferase	hypothetical protein	1.8e-101	YP_008241745.1	83.1	Cellulophaga phage phi19:1	Siphoviridae				DNA cytosine methyltransferase [Helicobacter cetorum].	1.5e-42	WP_104712875.1	45.7	Helicobacter cetorum	Epsilonproteobacteria
9	mumin9-1.gp040	16886	17449	+	187	DNA processing, replication and recombination	nuclease	GIY-YIG nuclease family protein	6.9e-09	WP_108867183.1	43.3	Aquimarina sp. Aq135	Flavobacteriales	T5orf172	PF10544.8	6.9e-12
13	mumin9-1.gp041*	17713	18063	+	116	Other	VRR-NUC domain-containing protein	VRR-NUC domain-containing protein	4.8e-16	RPH85505.1	47.1	Chroococcales cyanobacterium metabat2.561	Cyanobacteria	VRR_NUC	PF08774.10	5.8e-07
13	mumin9-1.gp042	18044	18154	+	36		hypothetical protein
34	mumin9-1.gp043	18147	18389	+	80		hypothetical protein							DUF3177	PF11375.7	0.00047
34	mumin9-1.gp044	18389	18550	+	53		hypothetical protein
34	mumin9-1.gp045	18553	19008	+	151	Structural and packaging	terminase small subunit	hypothetical protein	1.1e-28	WP_076353352.1	52.3	Chryseobacterium joostei	Flavobacteriales				terminase small subunit protein [Elizabethkingia anophelis].	6.6e-26	WP_139368901.1	45.1	Elizabethkingia anophelis	Flavobacteriales	phage terminase small subunit [Cellulophaga phage phi19:1].	1.3e-21	YP_008241758.1	40.5	Cellulophaga phage phi19:1	Siphoviridae
12	mumin9-1.gp046	18986	20308	+	440	Structural and packaging	terminase large subunit	hypothetical protein	7.2e-89	RUP39796.1	41.6	Acinetobacter sp.	Gammaproteobacteria	Terminase_3	PF04466.12	1.5e-13	phage terminase large subunit [Cellulophaga phage phi19:1].	5.7e-78	YP_008241759.1	36.9	Cellulophaga phage phi19:1	Siphoviridae
34	mumin9-1.gp047	20398	21609	+	403	Structural and packaging	phage portal protein	structural protein	9.3e-51	YP_008241778.1	35.6	Cellulophaga phage phi19:1	Siphoviridae	Phage_portal	PF04860.11	9.7e-15
34	mumin9-1.gp048	21606	21722	+	38		hypothetical protein							SpoVT_C	PF15714.4	5.7e-05
34	mumin9-1.gp049	21719	22573	+	284	Structural and packaging	structural protein	hypothetical protein	4.1e-77	TXG79672.1	56.9	Spirochaetes bacterium	Spirochaetes.	DUF1462	PF07315.10	0.00039	structural protein [Cellulophaga phage phi19:1].	3.3e-55	YP_008241780.1	44.3	Cellulophaga phage phi19:1	Siphoviridae
15	mumin9-1.gp005	2321	2425	-	34		hypothetical protein
29	mumin9-1.gp050	22579	23751	+	390	Structural and packaging	phage major capsid protein	hypothetical protein	2.3e-86	WP_055413133.1	46.9	Nonlabens sp. YIK11	Flavobacteriales	Phage_capsid	PF05065.12	2.1e-18	phage major capsid protein [Acinetobacter sp.].	1.2e-76	RUP42611.1	44.7	Acinetobacter sp.	Gammaproteobacteria	major capsid protein [Siphoviridae sp.].	4.8e-12	AXF52613.1	26.7	Siphoviridae sp.	Siphoviridae
29	mumin9-1.gp051	23760	23927	+	55		hypothetical protein
34	mumin9-1.gp052	23931	24563	+	210	Structural and packaging	structural protein	hypothetical protein	1.1e-07	KGT09542.1	28.1	Elizabethkingia anophelis	Flavobacteriales				structural protein [Siphoviridae sp.].	3.3e-07	AXF52404.1	28.7	Siphoviridae sp.	Siphoviridae
34	mumin9-1.gp053	24560	25066	+	168		conserved hypothetical protein	hypothetical protein	2.5e-18	WP_088418482.1	32	Flavobacterium columnare	Flavobacteriales
34	mumin9-1.gp054	25070	25249	+	59		hypothetical protein							DUF1659	PF07872.10	0.00073
34	mumin9-1.gp055	25252	26178	+	308		conserved hypothetical protein	hypothetical protein	1.8e-38	WP_088418480.1	35.5	Flavobacterium columnare	Flavobacteriales										hypothetical protein P12002S_0021 [Polaribacter phage P12002S].	1.3e-31	YP_009195695.1	31.4	Polaribacter phage P12002S	Siphoviridae
34	mumin9-1.gp056	26278	26745	+	155		conserved hypothetical protein	hypothetical protein	4.1e-15	WP_088418478.1	34.2	Flavobacterium columnare	Flavobacteriales
34	mumin9-1.gp057	26768	27343	+	191		hypothetical protein							THOC7	PF05615.12	1.4e-05
34	mumin9-1.gp058**	27343	30135	+	930	Structural and packaging	structural protein	hypothetical protein	4.3e-83	WP_088418474.1	29.6	Flavobacterium columnare	Flavobacteriales				structural protein [Flavobacterium phage Fpv5].	9.6e-67	YP_009322385.1	41.4	Flavobacterium phage Fpv5	Siphoviridae
34	mumin9-1.gp059	30135	32831	+	898		conserved hypothetical protein	hypothetical protein	9.1e-123	WP_088418472.1	33.3	Flavobacterium columnare	Flavobacteriales
12	mumin9-1.gp006	2433	3224	-	263	DNA processing, replication and recombination	DNA methyltransferase	site-specific DNA-methyltransferase	8.4e-85	WP_134355636.1	63.8	Flavobacterium psychrophilum	Flavobacteriales	N6_N4_Mtase	PF01555.17	4.1e-34							DNA methylase [Geobacillus phage GBK2].	2.5e-65	YP_009010520.1	53.1	Geobacillus phage GBK2	Siphoviridae
34	mumin9-1.gp060	32824	33918	+	364		conserved hypothetical protein	hypothetical protein	2.5e-26	OWP87773.1	34.5	Flavobacterium columnare	Flavobacteriales
34	mumin9-1.gp061	33920	34363	+	147		hypothetical protein
34	mumin9-1.gp062	34365	35402	+	345		conserved hypothetical protein	hypothetical protein	1.5e-20	ARB06246.1	38.6	Shewanella phage SppYZU01	Myoviridae
34	mumin9-1.gp063	35405	36919	+	504	Structural and packaging	structural protein	hypothetical protein	1.6e-12	WP_108777644.1	34.8	Flavobacterium album	Flavobacteriales				phage tail fiber protein [Candidatus Termititenax persephonae].	7.4e-05	GBR75601.1	77.8	Candidatus Termititenax persephonae	Candidatus Termititenacia	hypothetical protein SEA_WILLIAMBOONE_58 [Gordonia phage	0.00016	QAU06567.1	70.5	Gordonia phage WilliamBoone	Siphoviridae
34	mumin9-1.gp064**	36921	37337	+	138		conserved hypothetical protein	hypothetical protein	5e-12	WP_026980331.1	43	Flavobacterium suncheonense	Flavobacteriales
33	mumin9-1.gp065	37334	37651	+	105		conserved hypothetical protein	hypothetical protein	5.6e-24	WP_047095989.1	60.6	Chryseobacterium indologenes	Flavobacteriales				NUDIX hydrolase [Zobellia uliginosa].	5.1e-09	WP_083690493.1	46.1	Zobellia uliginosa	Flavobacteriales	hypothetical protein Unbinned4388contig1000_85 [Prokaryotic dsDNA	2.9e-12	QDP47366.1	43.2	Prokaryotic dsDNA virus sp.	unclassified dsDNA viruses.
33	mumin9-1.gp066	37629	38087	+	152		conserved hypothetical protein	hypothetical protein	8.1e-32	WP_143377809.1	56.5	Flavobacterium sp. ZT3R18	Flavobacteriales	Phage_holin_4_1	PF05105.11	6.5e-07							hypothetical protein [uncultured Mediterranean phage uvMED].	7.4e-09	BAQ92791.1	33.3	uncultured Mediterranean phage uvMED	Siphoviridae
31	mumin9-1.gp067**	38087	38494	+	135	Lysis	amidase	N-acetylmuramoyl-L-alanine amidase	4.2e-40	WP_086984892.1	61	Elizabethkingia miricola	Flavobacteriales	Amidase_2	PF01510.24	1.4e-18							N-acetylmuramyl-L-alanine amidase [Cellulophaga phage phi46:1].	7.7e-34	YP_008241819.1	54.6	Cellulophaga phage phi46:1	Siphoviridae
12	mumin9-1.gp007	3302	4039	-	245	DNA processing, replication and recombination	DNA methyltransferase	DNA methylase	5.2e-89	YP_008240985.1	67.5	Cellulophaga phage phi12:1	Siphoviridae	N6_N4_Mtase	PF01555.17	4.9e-46
6	mumin9-1.gp008	4190	4618	-	142		conserved hypothetical protein	hypothetical protein	2.9e-07	WP_037438295.1	37.2	Pedobacter antarcticus	Sphingobacteriales	RNA_pol_Rpb5_C	PF01191.18	0.00024
27	mumin9-1.gp009	4703	4873	-	56		hypothetical protein
5	hattifnatt9-1.gp030	8725	8817	+	30		hypothetical protein
5	hattifnatt9-1.gp032	9000	9233	+	77		conserved hypothetical protein	hypothetical protein	7.8e-15	WP_059015319.1	63.6	Flavobacterium psychrophilum	Flavobacteriales
5	hattifnatt9-1.gp034	9441	10847	+	468	DNA processing, replication and recombination	helicase	DEAD/DEAH box helicase	1.4e-186	WP_078408059.1	69.6	Elizabethkingia meningoseptica	Flavobacteriales	Helicase_C	PF00271.30	3.4e-10							hypothetical protein [Synechococcus phage S-H1].	6.9e-106	AZB50546.1	46	Synechococcus phage S-H1	Siphoviridae
5	hattifnatt9-1.gp035	10923	11012	+	29		hypothetical protein							SpoU_sub_bind	PF08032.11	0.00081
5	hattifnatt9-1.gp036	11012	11503	+	163	DNA processing, replication and recombination	endonuclease	hypothetical protein	5.7e-15	WP_032584876.1	49.1	Bacteroides fragilis	Bacteroidia	HTH_38	PF13936.5	1.5e-13	HNH endonuclease [Psychrobacillus sp. OK032].	4.3e-07	WP_093266571.1	37.2	Psychrobacillus sp. OK032	Firmicutes	putative endonuclease [uncultured Caudovirales phage].	1.4e-05	ASN68075.1	45	uncultured Caudovirales phage	environmental samples
5	hattifnatt9-1.gp037	11490	12506	+	338	DNA processing, replication and recombination	DNA methyltransferase	site-specific DNA-methyltransferase	3.6e-149	WP_078408060.1	76.7	Elizabethkingia meningoseptica	Flavobacteriales	N6_N4_Mtase	PF01555.17	9.4e-24							adenine-specific methyltransferase [Synechococcus phage S-H1].	3.9e-87	AZB50545.1	52.8	Synechococcus phage S-H1	Siphoviridae
5	hattifnatt9-1.gp038	12542	12715	+	57		hypothetical protein
14	hattifnatt9-1.gp039	12741	12866	+	41		hypothetical protein
1	hattifnatt9-1.gp004	1656	2087	-	143		conserved hypothetical protein	hypothetical protein	5.1e-28	WP_101931970.1	51.9	Tenacibaculum dicentrarchi	Flavobacteriales	TMEM251	PF15190.5	0.00088
12	hattifnatt9-1.gp043	14172	14291	+	39		hypothetical protein
2	hattifnatt9-1.gp047	17139	17306	+	55		hypothetical protein							zf-trcl	PF13451.5	0.00023
2	hattifnatt9-1.gp048	17311	17724	+	137		conserved hypothetical protein	protein of unknown function DUF1367	6.4e-36	AXF52408.1	58	Siphoviridae sp.	Siphoviridae	DUF1367	PF07105.10	1.6e-23
1	hattifnatt9-1.gp005	2124	2234	-	36		hypothetical protein
1	hattifnatt9-1.gp050	18274	18444	+	56		hypothetical protein
5	hattifnatt9-1.gp059	22931	24112	+	393	Structural and packaging	phage major capsid protein	putative major capsid protein	2.7e-71	QDP50828.1	40.5	Prokaryotic dsDNA virus sp.	unclassified dsDNA viruses.	Phage_capsid	PF05065.12	7e-41
5	hattifnatt9-1.gp060	24117	24242	+	41		hypothetical protein
1	hattifnatt9-1.gp007	2780	3010	-	76		hypothetical protein
1	filifjonk9-1.gp004	1662	1910	-	82		hypothetical protein
1	filifjonk9-1.gp008	3212	3484	-	90		hypothetical protein
1	filifjonk9-1.gp009	3647	4366	-	239	DNA processing, replication and recombination	DNA methyltransferase	site-specific DNA-methyltransferase	2.1e-66	WP_103727088.1	60.1	Flavobacterium croceum	Flavobacteriales	N6_N4_Mtase	PF01555.17	4.4e-16							putative modification methylase [Prokaryotic dsDNA virus sp.].	4.1e-46	QDP59795.1	48.6	Prokaryotic dsDNA virus sp.	unclassified dsDNA viruses.
9	stinky9-1.gp025	9631	9903	+	90		hypothetical protein							Cir_N	PF10197.8	0.00035
4	stinky9-1.gp031	11089	11847	+	252	DNA processing, replication and recombination	DNA methyltransferase	putative modification methylase	1.1e-86	QDP51530.1	66	Prokaryotic dsDNA virus sp.	unclassified dsDNA viruses.	N6_N4_Mtase	PF01555.17	2.9e-08
4	stinky9-1.gp005	2062	2772	-	236	DNA processing, replication and recombination	DNA methyltransferase	site-specific DNA-methyltransferase	3.6e-79	WP_103727088.1	66.4	Flavobacterium croceum	Flavobacteriales	N6_N4_Mtase	PF01555.17	7.2e-15							putative modification methylase [Prokaryotic dsDNA virus sp.].	6.2e-55	QDP55647.1	57.6	Prokaryotic dsDNA virus sp.	unclassified dsDNA viruses.
4	stinky9-1.gp006	2838	3584	-	248	DNA processing, replication and recombination	DNA methyltransferase	DNA cytosine methyltransferase	1.3e-84	WP_137904827.1	67.4	Chryseobacterium sp. 2VB	Flavobacteriales	DNA_methylase	PF00145.16	5.5e-11							hypothetical protein Tp172MES593141_29 [Prokaryotic dsDNA virus	7.9e-77	QDP57148.1	63.2	Prokaryotic dsDNA virus sp.	unclassified dsDNA viruses.
1	stinky9-1.gp065	36748	37194	+	148		hypothetical protein							DUF4024	PF13216.5	0.00037
1	stinky9-1.gp066	37197	37673	+	158		hypothetical protein
1	stinky9-1.gp067	37627	37845	+	72		hypothetical protein							Fun_ATP-synt_8	PF05933.12	0.00049
1	stinky9-1.gp068	37838	38065	+	75		hypothetical protein
2	tooticki9-1.gp004	1669	2796	-	375	DNA processing, replication and recombination	DNA methyltransferase	DNA methylase	5.8e-148	YP_008241225.1	71.9	Cellulophaga phage phi18:3	Podoviridae	DNA_methylase	PF00145.16	4.1e-49
1	morran9-1.gp017	6089	6592	-	167		conserved hypothetical protein	sugar-phosphate nucleotidyltransferase	8.6e-43	OTF89799.1	53	Lactobacillus salivarius	Firmicutes	EcoRI_methylase	PF13651.5	9.5e-08							sugar-phospahte nucleotidyltransferase [Thermus phage phiYS40].	4.9e-38	YP_874042.1	48.4	Thermus phage phiYS40	Myoviridae
1	morran9-1.gp018	6594	6797	-	67		hypothetical protein							IBV_3B	PF03622.12	0.0002
7	morran9-1.gp021	7824	8156	-	110		hypothetical protein
7	morran9-1.gp022	8150	8254	-	34		hypothetical protein
7	morran9-1.gp025	8934	9026	-	30		hypothetical protein
7	morran9-1.gp026	9011	9223	-	70		hypothetical protein							P22_Cro	PF14549.5	0.00021
1	morran9-1.gp042	14157	14300	+	47		hypothetical protein
1	morran9-1.gp043	14334	14546	+	70		hypothetical protein
1	morran9-1.gp044	14539	15222	+	227		conserved hypothetical protein	hypothetical protein	9.9e-34	AXF52367.1	51.8	Siphoviridae sp.	Siphoviridae	DUF1376	PF07120.10	1.7e-05
21	lillamy9-1.gp001	91	1236	+	381		conserved hypothetical protein	hypothetical protein	7.3e-114	RLD25781.1	57.9	Bacteroidetes bacterium	Bacteroidetes.				LysR family transcriptional regulator [Mesorhizobium sp.].	4.1e-40	RWO06303.1	36.6	Mesorhizobium sp.	Rhizobiales	hypothetical protein GOVbin3171_26 [Prokaryotic dsDNA virus sp.].	1.2e-113	QDP52665.1	59	Prokaryotic dsDNA virus sp.	unclassified dsDNA viruses.
17	lillamy9-1.gp010	4233	4448	-	71		conserved hypothetical protein	hypothetical protein	3.9e-29	RZL47071.1	88.7	Pedobacter sp.	Sphingobacteriales
17	lillamy9-1.gp011	4459	4554	-	31		hypothetical protein
17	lillamy9-1.gp012	4578	4817	-	79		hypothetical protein							HAP1_N	PF04849.12	5.8e-05
17	lillamy9-1.gp013	4880	5170	-	96	Other	helix-turn-helix transcriptional regulator	helix-turn-helix transcriptional regulator	1.5e-20	WP_076451368.1	54.2	Chryseobacterium piscicola	Flavobacteriales	HTH_3	PF01381.21	4.6e-12							hypothetical protein [Phage sp.].	3.6e-17	AXH74773.1	50	Phage sp.	unclassified bacterial viruses.
17	lillamy9-1.gp014	5324	5500	-	58		hypothetical protein
9	lillamy9-1.gp015	5650	5937	-	95		conserved hypothetical protein	hypothetical protein	4.6e-09	PCI28436.1	42.4	Candidatus Wolfebacteria bacterium	Candidatus Wolfebacteria.
9	lillamy9-1.gp016	5986	6114	-	42		hypothetical protein							YqfD	PF06898.10	0.00022
18	lillamy9-1.gp017	6089	6487	-	132		conserved hypothetical protein	hypothetical protein	3.9e-22	WP_134391823.1	47.4	Flavobacterium psychrophilum	Flavobacteriales	DUF905	PF06006.11	0.00092							hypothetical protein Phi46:3_gp105 [Cellulophaga phage phi46:3].	0.00016	YP_008241148.1	33.3	Cellulophaga phage phi46:3	Podoviridae
15	lillamy9-1.gp022	7615	7716	-	33		hypothetical protein
13	lillamy9-1.gp029	9423	9551	+	42		hypothetical protein
13	lillamy9-1.gp030	9538	9693	+	51		hypothetical protein
13	lillamy9-1.gp031	9690	9857	+	55		hypothetical protein
9	lillamy9-1.gp033	9969	10454	+	161		conserved hypothetical protein	hypothetical protein	1.3e-19	YP_009195684.1	80.6	Polaribacter phage P12002S	Siphoviridae	DUF3310	PF11753.7	0.00032
18	lillamy9-1.gp034	10571	10831	+	86		hypothetical protein							HTH_Mga	PF08280.10	0.001
22	lillamy9-1.gp036	10993	11157	+	54		hypothetical protein
13	lillamy9-1.gp038	11266	11892	+	208	DNA processing, replication and recombination	DNA methyltransferase	site-specific DNA-methyltransferase	1.9e-95	WP_073180288.1	78.8	Cruoricaptor ignavus	Flavobacteriales	N6_N4_Mtase	PF01555.17	2.6e-17							putative modification methylase [Prokaryotic dsDNA virus sp.].	2.5e-76	QDP59795.1	66.8	Prokaryotic dsDNA virus sp.	unclassified dsDNA viruses.
8	lillamy9-1.gp041	12836	13636	+	266		conserved hypothetical protein	hypothetical protein	3.3e-44	TXI90598.1	40.1	Chryseobacterium sp.	Flavobacteriales	ParBc	PF02195.17	1.6e-09	ParB-like nuclease domain containing protein [uncultured	1.4e-39	BAR34027.1	37	uncultured Mediterranean phage uvMED	environmental samples.
9	lillamy9-1.gp042	13656	14000	+	114		conserved hypothetical protein	hypothetical protein	6.7e-23	YP_008240803.1	51.8	Cellulophaga phage phi19:3	Podoviridae	DUF3127	PF11325.7	4.7e-28
20	lillamy9-1.gp043	14252	14464	+	70		hypothetical protein
20	lillamy9-1.gp044	14467	15105	+	212		conserved hypothetical protein	hypothetical protein	1.2e-20	WP_099368104.1	56.7	Sphingobacterium sp. 1.A.4	Sphingobacteriales										hypothetical protein [Siphoviridae sp.].	7.1e-18	AXF52367.1	73.8	Siphoviridae sp.	Siphoviridae
21	lillamy9-1.gp045	15102	16928	+	608	DNA processing, replication and recombination	primase	DNA primase/helicase TOPRIM	3.1e-199	YP_008241726.1	56.1	Cellulophaga phage phi19:1	Siphoviridae	Toprim_4	PF13662.5	4.9e-13
19	lillamy9-1.gp046	16940	17284	+	114		hypothetical protein
21	lillamy9-1.gp047	17277	17816	+	179	DNA processing, replication and recombination	recombination protein	hypothetical protein	3e-41	WP_034752986.1	48.4	Chryseobacterium daeguense	Flavobacteriales	NinG	PF05766.11	1.9e-49	bacteriophage Lambda NinG protein [Chryseobacterium gleum].	4.7e-31	WP_002984571.1	42.4	Chryseobacterium gleum	Flavobacteriales	putative protein ninG [Prokaryotic dsDNA virus sp.].	1.2e-29	QDP57240.1	42.1	Prokaryotic dsDNA virus sp.	unclassified dsDNA viruses.
21	lillamy9-1.gp048	17809	17976	+	55		hypothetical protein
12	lillamy9-1.gp005	2050	2229	-	59		hypothetical protein
22	lillamy9-1.gp052	18853	20046	+	397	Structural and packaging	terminase large subunit	hypothetical protein	7.2e-80	RUP39796.1	40.4	Acinetobacter sp.	Gammaproteobacteria	Terminase_3	PF04466.12	1.8e-18	phage terminase large subunit [Cellulophaga phage phi19:1].	1.8e-70	YP_008241759.1	35.9	Cellulophaga phage phi19:1	Siphoviridae
12	lillamy9-1.gp006	2309	2425	-	38		hypothetical protein
13	lillamy9-1.gp008	3052	3159	-	35		hypothetical protein
17	lillamy9-1.gp009	3176	4153	-	325	DNA processing, replication and recombination	DNA methyltransferase	putative modification methylase	8.5e-63	QDP50417.1	44.4	Prokaryotic dsDNA virus sp.	unclassified dsDNA viruses.	N6_N4_Mtase	PF01555.17	2.5e-32
	*these genes shared some amino acid similarity (27-29%) with genes within pan_pippi (Table S5) with e-values less than 0.001
	**these genes shared some amino acid similarity (25-37%) with genes within pan_laban (Table S7) with e-values less than 0.001
	#Page, A.J.; Cummins, C.A.; Hunt, M.; Wong, V.K.; Reuter, S.; Holden, M.T.; Fookes, M.; Falush, D.; Keane, J.A.; Parkhill, J. Roary: rapid large-scale prokaryote pan genome analysis. Bioinformatics 2015, 31, 3691-3693, doi:10.1093/bioinformatics/btv421.
	##Eddy, S.R. Accelerated profile HMM searches. PLoS Comput Biol 2011, 7, e1002195, doi:10.1371/journal.pcbi.1002195.
	###Buchfink, B.; Xie, C.; Huson, D.H. Fast and sensitive protein alignment using DIAMOND. Nat Methods 2015, 12, 59-60, doi:10.1038/nmeth.3176

## Sheet: S5_pan_pippi
Table S5. Pan-genome calculated with Roary# for the phages within Pippivirus, with information regarding functional annotation and how many genomes share each gene. Pfams (through hmmsearch##) have been used to verify functions suggested by matches to NCBI nr (performed with Diamond###), functions have not been assigned with only Pfams.
								best_hit_blast						best_hit_pfam			blast_hit_with_given_function						blast_viral_hit
number of genomes that share the gene	predicted gene name	start	stop	strand	aa	functional group	function	function	e-value	accesion	%id	name	taxonomy	function	accession	e-value	function	e-value	accesion	%id	name	taxonomy	function	e-value	accesion	%id	name	taxonomy
3	lotta8-1.gp001	115	303	-	62		hypothetical protein
3	lotta8-1.gp002	290	1552	-	420	Structural and packaging	AAA family ATPase	hypothetical protein	2.5e-75	YP_008240987.1	39.6	Cellulophaga phage phi12:1	Siphoviridae	AAA_23	PF13476.5	1.7e-11	AAA family ATPase	4.1e-57	WP_026463517.1	36	Adhaeribacter aquaticus	Cytophagia
3	lotta8-1.gp003	1594	2253	-	219		conserved hypothetical protein	hypothetical protein	1e-35	YP_008240988.1	49.1	Cellulophaga phage phi12:1	Siphoviridae	1-cysPrx_C	PF10417.8	0.00024	phosphoesterase [Geobacillus kaustophilus].	0.00079	WP_137088815.1	31.5	Geobacillus kaustophilus	Firmicutes
3	lotta8-1.gp004	2280	2546	-	88		conserved hypothetical protein	hypothetical protein	1.7e-05	YP_008241328.1	44.6	Cellulophaga phage phi17:1	Siphoviridae
3	lotta8-1.gp005	2562	2798	-	78		conserved hypothetical protein	hypothetical protein	1.1e-05	WP_026704965.1	42.5	Flavobacterium soli	Flavobacteriales
3	lotta8-1.gp006	2764	2919	+	51		hypothetical protein
3	lotta8-1.gp007	2924	3133	+	69		hypothetical protein							ISK_Channel	PF02060.14	1.5e-05
3	lotta8-1.gp008*	3135	4619	+	494	DNA processing, replication and recombination	helicase	helicase	1.6e-150	YP_008240926.1	54.4	Cellulophaga phage phi18:1	Siphoviridae	ResIII	PF04851.14	8e-21
3	lotta8-1.gp009	4627	4950	+	107		hypothetical protein							CBM39	PF15886.4	0.00022
3	lotta8-1.gp010	4940	5071	+	43		hypothetical protein
3	lotta8-1.gp011*	5089	5844	+	251	DNA processing, replication and recombination	exonuclease	3'-5' exonuclease	2.4e-44	WP_107820877.1	41.1	Mangrovibacterium marinum	Bacteroidia	DNA_pol_B_exo2	PF10108.8	1.2e-15
3	lotta8-1.gp012	5849	6160	+	103		hypothetical protein
3	lotta8-1.gp013	6157	6549	+	130		conserved hypothetical protein	hypothetical protein	3e-35	WP_091608749.1	57.7	Maribacter sp. MAR_2009_60	Flavobacteriales										hypothetical protein	1.8e-32	YP_008241838.1	53.8	Cellulophaga phage phi46:1	Siphoviridae
1	lotta8-1.gp014	6631	6870	+	79		hypothetical protein							Med25_VWA	PF11265.7	0.0001
1	lotta8-1.gp015	6870	7019	+	49		hypothetical protein
3	lotta8-1.gp016	7051	7365	+	104		hypothetical protein							Pox_A_type_inc	PF04508.11	0.00012
3	lotta8-1.gp017	7443	7577	+	44		hypothetical protein
3	lotta8-1.gp018	7564	7983	+	139		hypothetical protein							DUF4972	PF16342.4	0.00021
3	lotta8-1.gp019	7986	8384	+	132		hypothetical protein
3	lotta8-1.gp020	8387	9283	+	298	Other	VirE N-domain protein	VirE N-domain protein	1e-86	YP_008240937.1	53.1	Cellulophaga phage phi18:1	Siphoviridae	VirE_N	PF08800.9	1.2e-13
3	lotta8-1.gp021*	9286	10812	+	508	Other	virulence associated protein E	virulence associated protein E VirE	9.5e-77	YP_008241003.1	35.6	Cellulophaga phage phi12:1	Siphoviridae	VirE	PF05272.10	3.7e-23
3	lotta8-1.gp022*	11111	11782	+	223	Other	VRR-NUC domain containing protein	VRR-NUC domain containing protein	4.3e-58	YP_008240943.1	55	Cellulophaga phage phi18:1		VRR_NUC	PF08774.10	1e-08
3	lotta8-1.gp023	11769	12260	+	163	Structural and packaging	terminase small subunit	hypothetical protein	6.7e-16	WP_143918166.1	42.5	Aquimarina algiphila	Flavobacteriales	GP3_package	PF16677.4	2.4e-19	putative terminase small subunit	8.7e-16	ANI22057.1	42.9	Pseudoalteromonas phage vB_PspS-H40/1	Siphoviridae
3	lotta8-1.gp024	12244	13803	+	519	Structural and packaging	terminase large subunit	PBSX family phage terminase large subunit [Tenacibaculum sp.	1.4e-179	WP_100925135.1	58.7	Tenacibaculum sp. SZ-18	Flavobacteriales	Terminase_3	PF04466.12	4.9e-34
3	lotta8-1.gp025	13856	14140	+	94		hypothetical protein							Herpes_UL52	PF03121.14	0.00021
3	lotta8-1.gp026	14247	14819	+	190		conserved hypothetical protein	DUF1320 domain-containing protein [Flammeovirga sp. SJP92].	5e-15	WP_062616404.1	31.3	Flammeovirga sp. SJP92	Cytophagia	DUF1320	PF07030.11	2.3e-13
3	lotta8-1.gp027	14824	16119	+	431		conserved hypothetical protein	Mu-like prophage protein gp29-like	1.2e-59	BAQ92537.1	36.1	uncultured Mediterranean phage uvMED	Siphoviridae	DUF935	PF06074.11	7.7e-24
3	lotta8-1.gp028	16124	17674	+	516	Structural and packaging	structural protein	Mu-like prophage protein gp29-like	1.1e-43	BAQ92537.1	43.3	uncultured Mediterranean phage uvMED	Siphoviridae	Phage_Mu_F	PF04233.13	1.1e-16
2	lotta8-1.gp029	17652	17852	+	66		conserved hypothetical protein	hypothetical protein	6.2e-13	TSA50673.1	60.7	Sphingobacteriales bacterium	Sphingobacteriales										hypothetical protein [uncultured marine virus].	8.7e-07	AKH47394.1	52.7	uncultured marine virus	environmental samples.
3	lotta8-1.gp030	17852	18262	+	136	Structural and packaging	structural protein	MULTISPECIES: hypothetical protein [unclassified Sphingobacteriales	7.8e-10	WP_088763788.1	30.1	unclassified Sphingobacteriales (miscellaneous)	Sphingobacteriales.	Phage_tail_S	PF05069.12	1.5e-09
3	lotta8-1.gp031	18259	18765	+	168		conserved hypothetical protein	hypothetical protein [bacterium 336/3].	5.1e-11	WP_054036467.1	29.2	bacterium 336/3	Bacteria.
3	lotta8-1.gp032	18856	19365	-	169		hypothetical protein
3	lotta8-1.gp033	19349	19531	-	60		hypothetical protein
3	lotta8-1.gp034	19608	20780	+	390	Peptidase	protease	hypothetical protein [Labilibaculum manganireducens].	1.2e-15	WP_101307799.1	33.3	Labilibaculum manganireducens	Marinilabiliales	CLP_protease	PF00574.22	2.5e-17	putative protease [uncultured Mediterranean phage uvMED].	8.2e-12	BAQ92543.1	24.1	uncultured Mediterranean phage uvMED	Siphoviridae
3	lotta8-1.gp035	20810	21892	+	360	Structural and packaging	structural protein	P22 coat protein-gene protein 5 [Porphyromonadaceae bacterium	9.2e-42	SFL10013.1	35.5	Porphyromonadaceae bacterium KH3CP3RA	Bacteroidales	P22_CoatProtein	PF11651.7	5.1e-07
3	lotta8-1.gp036	21970	23163	+	397	Structural and packaging	structural protein	Phage tail sheath protein [uncultured Mediterranean phage uvMED].	2.9e-73	BAQ92546.1	43.9	uncultured Mediterranean phage uvMED	Siphoviridae	DUF2586	PF10758.8	5.3e-11
3	lotta8-1.gp037	23167	23586	+	139		conserved hypothetical protein	hypothetical protein	2e-21	WP_064970231.1	41	Riemerella anatipestifer	Flavobacteriales
3	lotta8-1.gp038	23627	24169	+	180		hypothetical protein
3	lotta8-1.gp039	24223	24351	+	42		hypothetical protein
3	lotta8-1.gp040	24353	25981	+	542		conserved hypothetical protein	hypothetical protein [Pedobacter tournemirensis].	8.3e-55	WP_141814510.1	47.5	Pedobacter tournemirensis	Sphingobacteriales	EIN3	PF04873.12	0.00075
3	lotta8-1.gp041	25981	26583	+	200	Structural and packaging	structural protein	hypothetical protein [Mucilaginibacter paludis].	1.8e-18	WP_008511506.1	33.1	Mucilaginibacter paludis	Sphingobacteriales	DUF3879	PF12995.6	0.00034	phage tail related [uncultured Mediterranean phage uvMED].	6.7e-18	BAQ92551.1	31.6	uncultured Mediterranean phage uvMED	Siphoviridae
3	lotta8-1.gp042	26590	27591	+	333	Structural and packaging	structural protein	hypothetical protein COZ16_05585 [Flavobacteriaceae bacterium	1.7e-50	PIY15129.1	36.8	Flavobacteriaceae bacterium CG_4_10_14_3_um_filter_31_253	Flavobacteriales	HSDR_N	PF04313.13	1.5e-05	phage tail protein D [uncultured Mediterranean phage uvMED].	1.3e-42	BAQ92552.1	34	uncultured Mediterranean phage uvMED	Siphoviridae
3	lotta8-1.gp043	27602	28435	+	277	Structural and packaging	structural protein	hypothetical protein [Flavobacterium columnare].	3.4e-12	WP_138424914.1	45	Flavobacterium columnare	Flavobacteriales	Lectin_N	PF03954.13	0.00046	baseplate assembly protein [uncultured Mediterranean phage uvMED].	1.6e-09	BAQ92553.1	42.7	uncultured Mediterranean phage uvMED	Siphoviridae
3	lotta8-1.gp044	28439	28738	+	99		conserved hypothetical protein	hypothetical protein [Aureispira sp. CCB-QB1].	4.5e-07	WP_052594173.1	38	Aureispira sp. CCB-QB1	Saprospirales				oxidase [Kordia sp. SMS9].	4.2e-05	WP_114903235.1	39	Kordia sp. SMS9	Flavobacteriales	hypothetical protein [uncultured Mediterranean phage uvMED].	5e-06	BAR22570.1	41.8	uncultured Mediterranean phage uvMED	environmental samples
3	lotta8-1.gp045	28738	29028	+	96		conserved hypothetical protein	hypothetical protein [Chryseobacterium indologenes].	1.4e-08	WP_047099510.1	41.9	Chryseobacterium indologenes	Flavobacteriales
3	lotta8-1.gp046	29044	30951	+	635	Structural and packaging	structural protein	hypothetical protein [Tenacibaculum sp. M341].	1e-11	WP_132722493.1	46.5	Tenacibaculum sp. M341	Flavobacteriales				tail fiber domain-containing protein [Flagellimonas sp. XY-359].	2.2e-06	WP_136468750.1	47.1	Flagellimonas sp. XY-359	Flavobacteriales
3	lotta8-1.gp047	30975	31847	+	290	DNA processing, replication and recombination	nucleotidyltransferase	hypothetical protein [Flagellimonas sp. XY-359].	7.1e-69	WP_136464954.1	51.2	Flagellimonas sp. XY-359	Flavobacteriales				nucleotidyltransferase [Aquimarina algiphila].	8.7e-67	WP_143917919.1	52.5	Aquimarina algiphila	Flavobacteriales
3	lotta8-1.gp048	31837	32334	+	165		conserved hypothetical protein	hypothetical protein [Formosa sp. Hel1_33_131].	3.3e-31	WP_083243959.1	46.1	Formosa sp. Hel1_33_131	Flavobacteriales
3	lotta8-1.gp049	32325	33197	+	290	Structural and packaging	structural protein	hypothetical protein [Flagellimonas sp. XY-359].	3.2e-37	WP_136464956.1	43.3	Flagellimonas sp. XY-359	Flavobacteriales	DUF2158	PF09926.8	0.00021	tail fiber protein [Formosa sp. Hel1_33_131].	4.5e-31	WP_069677686.1	35.2	Formosa sp. Hel1_33_131	Flavobacteriales	putative phage tail collar domain family protein [Organic Lake	1.1e-13	ADX06690.1	30.6	Organic Lake phycodnavirus	Phycodnaviridae
3	lotta8-1.gp050	33130	33471	+	113		hypothetical protein							DUF2730	PF10805.7	4.7e-06
3	lotta8-1.gp051	33468	34064	+	198	Lysis	amidase	cell wall hydrolase [Candidatus Tenderia electrophaga].	2.9e-37	ALP53441.1	42.9	Candidatus Tenderia electrophaga	Gammaproteobacteria	Amidase_3	PF01520.17	1.6e-35							putative N-acetylmuramoyl-L-alanine amidase [Prokaryotic dsDNA	9.2e-36	QDP66160.1	42.2	Prokaryotic dsDNA virus sp.	unclassified DNA viruses
3	lotta8-1.gp052	34061	34420	+	119		hypothetical protein							Chordopox_G3	PF06129.11	2.8e-05
3	lotta8-1.gp053	34341	34751	+	136		hypothetical protein							OmpH	PF03938.13	2.7e-08
2	pippi8-1.gp014	6631	6888	+	85		hypothetical protein
2	pippi8-1.gp021	10846	10974	+	42		hypothetical protein
1	pippi8-1.gp029	17607	17819	+	70		hypothetical protein
	*these genes shared some amino acid similarity (27-29%) with genes within pan_mumin (Table S4) with e-values less than 0.001
	#Page, A.J.; Cummins, C.A.; Hunt, M.; Wong, V.K.; Reuter, S.; Holden, M.T.; Fookes, M.; Falush, D.; Keane, J.A.; Parkhill, J. Roary: rapid large-scale prokaryote pan genome analysis. Bioinformatics 2015, 31, 3691-3693, doi:10.1093/bioinformatics/btv421.
	##Eddy, S.R. Accelerated profile HMM searches. PLoS Comput Biol 2011, 7, e1002195, doi:10.1371/journal.pcbi.1002195.
	###Buchfink, B.; Xie, C.; Huson, D.H. Fast and sensitive protein alignment using DIAMOND. Nat Methods 2015, 12, 59-60, doi:10.1038/nmeth.3176

## Sheet: S6_pan_tant
Table S6. All genes from the genome of tant8-1, with information regarding functional annontations. Pfams (through hmmsearch#) have been used to verify functions suggested by matches to NCBI nr (performed with Diamond##), functions have not been assigned with only Pfams.
							best_hit_blast						best_hit_pfam			blast_hit_with_given_function						blast_viral_hit
predicted gene name	start	stop	strand	aa	functional group	function	function	e-value	accesion	%id	name	taxonomy	function	accession	e-value	function	e-value	accesion	%id	name	taxonomy	function	e-value	accesion	%id	name	taxonomy
tant8-1.gp001	49	222	+	57		hypothetical protein
tant8-1.gp002	227	472	+	81	Other	HTH-domain containing protein	hypothetical protein [Flavobacterium psychrophilum].	1e-09	WP_134355391.1	47.9	Flavobacterium psychrophilum	Flavobacteriales	HTH_3	PF01381.21	6.2e-06
tant8-1.gp003	465	641	+	58		hypothetical protein
tant8-1.gp004	644	1588	+	314	DNA processing, replication and recombination	DNA recombinase RecT	recombinase RecT [Dyadobacter sp. NS28].	1.7e-47	WP_139012954.1	41.7	Dyadobacter sp. NS28	Cytophagia	RecT	PF03837.13	1.2e-35
tant8-1.gp005	1599	2453	+	284		conserved hypothetical protein	hypothetical protein [Massilia oculi].	2.4e-13	WP_109343778.1	35.8	Massilia oculi	Betaproteobacteria				translocation protein TolB precursor [Haemophilus influenzae].	4.1e-13	WP_118873768.1	31.8	Haemophilus influenzae	Gammaproteobacteria	hypothetical protein P12024L_20 [uncultured marine virus].	1.2e-12	AKH47434.1	32.5	uncultured marine virus	environmental samples
tant8-1.gp006	2440	2691	+	83		hypothetical protein
tant8-1.gp007	2688	3431	+	247	DNA processing, replication and recombination	replication protein	hypothetical protein P2559S_49 [Croceibacter phage P2559S].	7e-33	YP_006560669.1	39.3	Croceibacter phage P2559S	Siphoviridae	Phg_2220_C	PF09524.9	2.4e-27	Rep protein [Lactobacillus fermentum].	2.7e-24	WP_118033418.1	34	Lactobacillus fermentum	Firmicutes
tant8-1.gp008	3428	4474	+	348	Structural and packaging	ATPase	hypothetical protein [Flavobacterium psychrophilum].	3.9e-82	WP_134355395.1	47.1	Flavobacterium psychrophilum	Flavobacteriales				ATP-binding protein [Cytophaga aurantiaca].	2.4e-07	WP_018343415.1	29.4	Cytophaga aurantiaca	Cytophagia	hypothetical protein F132_55 [Flavobacterium sp. phage 1/32].	7.8e-38	AHK11401.1	41.8	Flavobacterium sp. phage 1/32	Siphoviridae
tant8-1.gp009	4474	5010	+	178		conserved hypothetical protein	hypothetical protein P2559S_51 [Croceibacter phage P2559S].	4.9e-36	YP_006560671.1	47.4	Croceibacter phage P2559S	Siphoviridae
tant8-1.gp010	4985	5092	+	35		hypothetical protein
tant8-1.gp011	5089	5511	+	140		hypothetical protein							Lar_restr_allev	PF14354.5	0.00056
tant8-1.gp012	5523	5693	+	56		hypothetical protein
tant8-1.gp013	5683	6057	+	124		conserved hypothetical protein	hypothetical protein [Flavobacterium psychrophilum].	3.1e-37	WP_134355346.1	67.8	Flavobacterium psychrophilum	Flavobacteriales										hypothetical protein [Flavobacterium phage Fpv5].	3.1e-37	YP_009322403.1	67.8	Flavobacterium phage Fpv5	Siphoviridae
tant8-1.gp014	6079	6675	+	198		conserved hypothetical protein	hypothetical protein [Flavobacterium psychrophilum].	2.2e-37	WP_134355348.1	40.2	Flavobacterium psychrophilum	Flavobacteriales										hypothetical protein [Flavobacterium phage FL-1].	2.4e-15	APZ82879.1	32.6	Flavobacterium phage FL-1	Myoviridae
tant8-1.gp015	6719	7213	+	164	DNA processing, replication and recombination	recombination protein	hypothetical protein [Flavobacterium phage Fpv5].	1e-48	YP_009322406.1	62.8	Flavobacterium phage Fpv5	Siphoviridae	NinG	PF05766.11	3.5e-05
tant8-1.gp016	7242	7499	+	85		conserved hypothetical protein	hypothetical protein [Flavobacterium sp. GT3P67].	7e-09	WP_131993042.1	46.8	Flavobacterium sp. GT3P67	Flavobacteriales										hypothetical protein [Flavobacterium phage FCL-2].	2.3e-07	YP_009140552.1	44.6	Flavobacterium phage FCL-2	Myoviridae
tant8-1.gp017	7499	7717	+	72		hypothetical protein
tant8-1.gp018	7720	8181	+	153	Other	single-strand binding protein	single-strand binding protein [Acinetobacter calcoaceticus].	2e-30	TCM59886.1	60.4	Acinetobacter calcoaceticus	Gammaproteobacteria	SSB	PF00436.24	1.4e-34
tant8-1.gp019	8326	8868	+	180		hypothetical protein							DUF1664	PF07889.11	0.00038
tant8-1.gp020	8909	9079	+	56		hypothetical protein
tant8-1.gp021	9081	9212	+	43		hypothetical protein
tant8-1.gp022	9212	9442	+	76		hypothetical protein							Phage_gp49_66	PF13876.5	0.00015
tant8-1.gp023	9485	9646	+	53		hypothetical protein
tant8-1.gp024	9660	9791	+	43		hypothetical protein							Not3	PF04065.14	0.0001
tant8-1.gp025	9792	10562	+	256	DNA processing, replication and recombination	exonuclease	3'-5' exonuclease [Flavobacterium psychrophilum].	6.9e-76	WP_134355354.1	58.5	Flavobacterium psychrophilum	Flavobacteriales	RNase_T	PF00929.23	1.5e-21							DNA polymerase III epsilon subunit [Croceibacter phage P2559S].	7.6e-75	YP_006560681.1	56.6	Croceibacter phage P2559S	Siphoviridae
tant8-1.gp026	10570	12045	+	491		conserved hypothetical protein	hypothetical protein [Flavobacterium phage FL-1].	1.1e-18	APZ82857.1	55.3	Flavobacterium phage FL-1	Siphoviridae
tant8-1.gp027	12048	12401	+	117		hypothetical protein							DUF3784	PF12650.6	2.5e-06
tant8-1.gp028	12388	12600	+	70		conserved hypothetical protein	hypothetical protein [Flavobacterium psychrophilum].	2.1e-14	WP_134355352.1	54.4	Flavobacterium psychrophilum	Flavobacteriales										hypothetical protein [Flavobacterium phage Fpv5].	6e-14	YP_009322412.1	52.9	Flavobacterium phage Fpv5	Siphoviridae
tant8-1.gp029	12689	12886	+	65		hypothetical protein
tant8-1.gp030	12889	13119	+	76		conserved hypothetical protein	hypothetical protein [Flavobacterium phage Fpv5].	8.5e-14	YP_009322422.1	55.4	Flavobacterium phage Fpv5	Siphoviridae
tant8-1.gp031	13136	13399	+	87		hypothetical protein
tant8-1.gp032	13434	13721	+	95		hypothetical protein
tant8-1.gp033	13726	14058	+	110		hypothetical protein							ATG16	PF08614.10	8.7e-05
tant8-1.gp034	14065	14181	+	38		hypothetical protein
tant8-1.gp035	14178	14648	+	156	Other	HTH domain containing protein	hypothetical protein SAMN05444369_101287 [Capnocytophaga	0.00019	SFN67614.1	31.4	Capnocytophaga haemolytica	Flavobacteriales	YdaS_antitoxin	PF15943.4	1.4e-07	helix-turn-helix domain-containing protein [Pedobacter	0.00056	WP_037438287.1	27	Pedobacter antarcticus	Sphingobacteriales	hypothetical protein GOVbin2700_42 [Prokaryotic dsDNA virus sp.].	0.00096	QDP52005.1	28.7	Prokaryotic dsDNA virus sp.	unclassified dsDNA viruses.
tant8-1.gp036	14635	16146	+	503	Structural and packaging	terminase large subunit	terminase large subunit [Flavobacterium sp. phage 1/32].	6.6e-139	AHK11357.1	52.1	Flavobacterium sp. phage 1/32	Siphoviridae	Terminase_6	PF03237.14	5.4e-13
tant8-1.gp037	16196	16651	+	151		conserved hypothetical protein	hypothetical protein [Flavobacterium psychrophilum].	1.7e-21	WP_134355370.1	41.7	Flavobacterium psychrophilum	Flavobacteriales
tant8-1.gp038	16670	16816	+	48		hypothetical protein
tant8-1.gp039	16806	17420	+	204	Structural and packaging	structural protein	structural protein [Flavobacterium phage Fpv5].	3.8e-69	YP_009322433.1	64.4	Flavobacterium phage Fpv5	Siphoviridae
tant8-1.gp040	17441	17611	+	56		hypothetical protein
tant8-1.gp041	17565	19568	+	667	Structural and packaging	structural protein	hypothetical protein [Flavobacterium phage Fpv5].	5.6e-194	YP_009322434.1	60.8	Flavobacterium phage Fpv5	Siphoviridae				putative phage capsid protein [Croceibacter phage P2559Y].	2e-42	YP_009010716.1	27	Croceibacter phage P2559Y	Siphoviridae
tant8-1.gp042	19592	20206	+	204		conserved hypothetical protein	hypothetical protein [Flavobacterium psychrophilum].	5.6e-20	WP_134355373.1	33.8	Flavobacterium psychrophilum	Flavobacteriales	TRAM	PF01938.19	0.00023
tant8-1.gp043	20246	21223	+	325		conserved hypothetical protein	hypothetical protein [Flavobacterium psychrophilum].	1.5e-72	WP_134355374.1	49.4	Flavobacterium psychrophilum	Flavobacteriales	PKcGMP_CC	PF16808.4	7.3e-05
tant8-1.gp044	21253	22308	+	351	Structural and packaging	major capsid protein	hypothetical protein [Flavobacterium psychrophilum].	1.9e-137	WP_134355375.1	70.2	Flavobacterium psychrophilum	Flavobacteriales				major capsid protein [Flavobacterium sp. phage 1/32].	6.3e-80	AHK11378.1	46.7	Flavobacterium sp. phage 1/32	Siphoviridae
tant8-1.gp045	22396	23532	+	378		conserved hypothetical protein	hypothetical protein [Flavobacterium psychrophilum].	1.5e-127	WP_134355376.1	59.6	Flavobacterium psychrophilum	Flavobacteriales										hypothetical protein F132_33 [Flavobacterium sp. phage 1/32].	1.2e-76	AHK11379.1	43.2	Flavobacterium sp. phage 1/32	Siphoviridae
tant8-1.gp046	23490	23975	+	161		conserved hypothetical protein	hypothetical protein [Flavobacterium phage Fpv5].	2.1e-38	YP_009322381.1	55.6	Flavobacterium phage Fpv5	Siphoviridae
tant8-1.gp047	23950	24543	+	197		conserved hypothetical protein	hypothetical protein [Flavobacterium psychrophilum].	1.8e-55	WP_134355378.1	54.6	Flavobacterium psychrophilum	Flavobacteriales										hypothetical protein F132_35 [Flavobacterium sp. phage 1/32].	3.9e-18	AHK11381.1	35	Flavobacterium sp. phage 1/32	Siphoviridae
tant8-1.gp048	24556	24822	+	88		conserved hypothetical protein	hypothetical protein [Flavobacterium phage Fpv5].	2.7e-19	YP_009322383.1	63	Flavobacterium phage Fpv5	Siphoviridae
tant8-1.gp049	24819	25589	+	256		conserved hypothetical protein	structural protein [Flavobacterium phage Fpv5].	6e-88	YP_009322384.1	62.4	Flavobacterium phage Fpv5	Siphoviridae	IL2	PF00715.16	0.00029
tant8-1.gp050	25570	28833	+	1087	Structural and packaging	tail tape measure protein	hypothetical protein [Flavobacterium psychrophilum].	5.6e-268	WP_134355381.1	51.9	Flavobacterium psychrophilum	Flavobacteriales				tape measure protein [Flavobacterium sp. phage 1/32].	7.1e-122	AHK11385.1	31	Flavobacterium sp. phage 1/32	Siphoviridae
tant8-1.gp051	28833	30587	+	584		conserved hypothetical protein	hypothetical protein [Flavobacterium psychrophilum].	3.4e-227	WP_134355382.1	65.1	Flavobacterium psychrophilum	Flavobacteriales										hypothetical protein F132_40 [Flavobacterium sp. phage 1/32].	1.5e-182	AHK11386.1	54.1	Flavobacterium sp. phage 1/32	Siphoviridae
tant8-1.gp052	30584	30832	+	82		hypothetical protein							Spore_YpjB	PF09577.9	8.7e-05
tant8-1.gp053	30816	33902	+	1028		conserved hypothetical protein	hypothetical protein [Flavobacterium psychrophilum].	2.3e-223	WP_134355384.1	40.8	Flavobacterium psychrophilum	Flavobacteriales										hypothetical protein F132_42 [Flavobacterium sp. phage 1/32].	8.6e-202	AHK11388.1	39.3	Flavobacterium sp. phage 1/32	Siphoviridae
tant8-1.gp054	33918	34985	+	355		conserved hypothetical protein	hypothetical protein [Flavobacterium phage Fpv5].	9.4e-23	YP_009322389.1	42.7	Flavobacterium phage Fpv5	Siphoviridae
tant8-1.gp055	34982	35533	+	183		conserved hypothetical protein	hypothetical protein [Flavobacterium suncheonense].	5.6e-11	WP_026980331.1	44.6	Flavobacterium suncheonense	Flavobacteriales
tant8-1.gp056	35537	37303	+	588		conserved hypothetical protein	hypothetical protein [Flavobacterium psychrophilum].	1.1e-124	WP_134355386.1	42.2	Flavobacterium psychrophilum	Flavobacteriales										hypothetical protein [Flavobacterium phage Fpv5].	1.4e-124	YP_009322390.1	42.2	Flavobacterium phage Fpv5	Siphoviridae
tant8-1.gp057	37300	38262	+	320		conserved hypothetical protein	hypothetical protein [Flavobacterium psychrophilum].	1.2e-122	WP_134355387.1	65.5	Flavobacterium psychrophilum	Flavobacteriales										hypothetical protein F132_44 [Flavobacterium sp. phage 1/32].	1.9e-78	AHK11390.1	50.8	Flavobacterium sp. phage 1/32	Siphoviridae
tant8-1.gp058	38259	38690	+	143		conserved hypothetical protein	DUF1353 domain-containing protein [Riemerella columbina].	3e-36	WP_026315595.1	60	Riemerella columbina	Flavobacteriales	DUF1353	PF07087.10	1.9e-11
tant8-1.gp059	38720	39256	+	178		conserved hypothetical protein	hypothetical protein [Empedobacter brevis].	8.9e-22	WP_125113308.1	40.9	Empedobacter brevis	Flavobacteriales
tant8-1.gp060	39263	39766	+	167	Lysis	peptidoglycan hydrolase	peptidoglycan hydrolase [Flavobacterium sp. LB2P30].	1.4e-45	WP_116764780.1	60.7	Flavobacterium sp. LB2P30	Flavobacteriales	Glucosaminidase	PF01832.19	2e-17
tant8-1.gp061	39776	40423	+	215		conserved hypothetical protein	hypothetical protein AMR72_10700 [Flavobacterium psychrophilum].	9.4e-34	ALM49320.1	40.6	Flavobacterium psychrophilum	Flavobacteriales										hypothetical protein F132_47 [Flavobacterium sp. phage 1/32].	6.7e-24	AHK11393.1	39.5	Flavobacterium sp. phage 1/32	Siphoviridae
tant8-1.gp062	40436	40531	+	31		hypothetical protein
	#Eddy, S.R. Accelerated profile HMM searches. PLoS Comput Biol 2011, 7, e1002195, doi:10.1371/journal.pcbi.1002195.
	##Buchfink, B.; Xie, C.; Huson, D.H. Fast and sensitive protein alignment using DIAMOND. Nat Methods 2015, 12, 59-60, doi:10.1038/nmeth.3176

## Sheet: S7_pan_laban
Table S7. All genes from the genome of laban6-1, with information regarding functional annotation. Pfams (through hmmsearch#) have been used to verify functions suggested by matches to NCBI nr (performed with Diamond##), functions have not been assigned with only Pfams.
					functional group		best_hit_blast						best_hit_pfam			blast_hit_with_given_function						blast_viral_hit
predicted gene name	start	stop	strand	aa		function	function	e-value	accesion	%id	name	taxonomy	function	accession	e-value	function	e-value	accesion	%id	name	taxonomy	function	e-value	accesion	%id	name	taxonomy
gp001	92	1330	+	412	Lysogeny	phage integrase (tyrosine recombinase)	hypothetical protein B7Y83_04460 [Flavobacteriales bacterium	9.4e-91	OYX85518.1	47.7	Flavobacteriales bacterium 32-34-25	Flavobacteriales.	Phage_integrase	PF00589.21	6.9e-22	site-specific integrase [Flavobacterium denitrificans].	1.8e-89	WP_084157405.1	46.5	Flavobacterium denitrificans	Flavobacteriales
gp002	1341	3233	-	629.997		conserved hypothetical protein	hypothetical protein BGO88_04970 [Flavobacterium sp. 38-13].	5.7e-172	OJX55569.1	50.2	Flavobacterium sp. 38-13	Flavobacteriales										hypothetical protein [Flavobacterium phage 1H].	4.3e-127	YP_009321823.1	40.7	Flavobacterium phage 1H	Siphoviridae
gp003	3211	5406	-	730.997		conserved hypothetical protein	hypothetical protein BGO88_04965 [Flavobacterium sp. 38-13].	1.5e-112	OJX55568.1	34.5	Flavobacterium sp. 38-13	Flavobacteriales										hypothetical protein [Flavobacterium phage 2A].	8.4e-42	YP_009322875.1	28.2	Flavobacterium phage 2A	Siphoviridae
gp004	5408	5812	-	133.997		conserved hypothetical protein	hypothetical protein BM557_01395 [Flavobacterium sp. MedPE-SWcel].	1.5e-10	OIQ22061.1	30.6	Flavobacterium sp. MedPE-SWcel	Flavobacteriales
gp005*	5814	10070	-	1418	Structural and packaging	phage tail tape measure protein	phage tail tape measure protein [Flavobacterium sp. 38-13].	4.5e-302	OJX55566.1	45.4	Flavobacterium sp. 38-13	Flavobacteriales	PhageMin_Tail	PF10145.8	1.1e-13							structural protein [Flavobacterium phage 1H].	2.3e-253	YP_009321825.1	41.7	Flavobacterium phage 1H	Siphoviridae
gp006	10086	10178	-	29.9967		hypothetical protein
gp007	10219	11421	+	399.997	DNA processing, replication and recombination	DNA methyltransferase	DNA methyltransferase [Algibacter pectinivorans].	9.8e-186	WP_139205276.1	78.7	Algibacter pectinivorans	Flavobacteriales	EcoRI_methylase	PF13651.5	3e-124
gp008	11418	12581	+	386.997	DNA processing, replication and recombination	HNH endonuclease	DUF262 domain-containing protein [Flavobacterium psychrophilum].	4.7e-201	WP_134338253.1	87.6	Flavobacterium psychrophilum	Flavobacteriales	DUF262	PF03235.13	4.1e-21	HNH endonuclease [Chryseobacterium sp. 39-10].	2.8e-190	OJV48984.1	81.1	Chryseobacterium sp. 39-10	Flavobacteriales
gp009	12665	13051	-	127.997		conserved hypothetical protein	hypothetical protein B7Y83_00330 [Flavobacteriales bacterium	1.3e-09	OYX86819.1	33.6	Flavobacteriales bacterium 32-34-25	Flavobacteriales.										hypothetical protein [Flavobacterium phage 2A].	1.5e-07	YP_009322877.1	31.4	Flavobacterium phage 2A	Siphoviridae
gp010	13003	13236	-	76.9967		hypothetical protein
gp011	13291	13386	-	30.9967		hypothetical protein
gp012	13386	13889	-	166.997		conserved hypothetical protein	hypothetical protein COW44_04845 [Flavobacteriaceae bacterium	7.6e-15	PIV94313.1	34.9	Flavobacteriaceae bacterium	Flavobacteriales	DUF4468	PF14730.5	1.5e-10	DUF4468 domain-containing protein [Aquimarina agarivorans].	1.2e-12	WP_010521211.1	35	Aquimarina agarivorans	Flavobacteriales
gp013	13934	14113	-	58.9967		conserved hypothetical protein	hypothetical protein [Flavobacterium psychrophilum].	7.3e-05	WP_094166438.1	55.6	Flavobacterium psychrophilum	Flavobacteriales	RPT	PF13446.5	2.1e-05
gp014	14190	14558	-	121.997		conserved hypothetical protein	hypothetical protein [Pustulibacterium marinum].	7.4e-28	WP_093024724.1	52.1	Pustulibacterium marinum	Flavobacteriales
gp015	14545	14742	-	64.9967		conserved hypothetical protein	hypothetical protein B7Y83_00310 [Flavobacteriales bacterium	1.5e-06	OYX86815.1	47.8	Flavobacteriales bacterium 32-34-25	Flavobacteriales.
gp016	14778	15233	-	150.997		conserved hypothetical protein	hypothetical protein [Flavobacterium denitrificans].	2.1e-19	WP_026730214.1	31.8	Flavobacterium denitrificans	Flavobacteriales										hypothetical protein [Flavobacterium phage 23T].	9.9e-06	YP_009592317.1	23.8	Flavobacterium phage 23T	Siphoviridae
gp017	15217	16122	-	300.997		conserved hypothetical protein	hypothetical protein B7Y83_00300 [Flavobacteriales bacterium	7.1e-80	OYX86813.1	49.7	Flavobacteriales bacterium 32-34-25	Flavobacteriales.										hypothetical protein [Flavobacterium phage 6H].	2.9e-33	YP_008320424.1	41.6	Flavobacterium phage 6H	Siphoviridae
gp018	16124	16444	-	105.997		conserved hypothetical protein	hypothetical protein [Pustulibacterium marinum].	0.00029	WP_093024720.1	35.9	Pustulibacterium marinum	Flavobacteriales
gp019	16459	17481	-	339.997		conserved hypothetical protein	hypothetical protein [Flavobacterium denitrificans].	3.9e-66	WP_026730211.1	42.8	Flavobacterium denitrificans	Flavobacteriales										hypothetical protein [Flavobacterium phage 2A].	5.6e-41	YP_009322885.1	35.2	Flavobacterium phage 2A	Siphoviridae
gp020	17483	18862	-	458.997		conserved hypothetical protein	hypothetical protein BGO88_04905 [Flavobacterium sp. 38-13].	8.3e-173	OJX55556.1	65.1	Flavobacterium sp. 38-13	Flavobacteriales
gp021	18859	19137	-	91.9967		conserved hypothetical protein	hypothetical protein [Flavobacterium psychrophilum].	1.8e-13	WP_011962944.1	50.6	Flavobacterium psychrophilum	Flavobacteriales										hypothetical protein [Flavobacterium phage 2A].	1.8e-13	YP_009322887.1	50.6	Flavobacterium phage 2A	Siphoviridae
gp022	19191	19349	+	51.9967		hypothetical protein
gp023	19565	19972	+	134.997		conserved hypothetical protein	hypothetical protein [Flavobacterium denitrificans].	1.5e-29	WP_026730208.1	60	Flavobacterium denitrificans	Flavobacteriales	DUF3952	PF13130.5	0.00012
gp024	20037	20264	+	74.9967		conserved hypothetical protein	hypothetical protein [Flavobacterium psychrophilum].	3.9e-11	WP_011962946.1	52.7	Flavobacterium psychrophilum	Flavobacteriales
gp025	20254	20460	+	67.9967	Other	type I addiction module toxin SymE family	type I addiction module toxin SymE family [Flavobacterium	7.9e-11	WP_094162299.1	61.8	Flavobacterium psychrophilum	Flavobacteriales	SymE_toxin	PF08845.9	1.8e-13
gp026	20435	20782	+	114.997		conserved hypothetical protein	hypothetical protein BGO88_04885 [Flavobacterium sp. 38-13].	8e-24	OJX55553.1	51.9	Flavobacterium sp. 38-13	Flavobacteriales	DUF1738	PF08401.10	1.4e-05
gp027	20779	21432	+	216.997	DNA processing, replication and recombination	DNA methyltransferase	N-6 DNA methylase [Pustulibacterium marinum].	5.9e-76	WP_143106383.1	65.5	Pustulibacterium marinum	Flavobacteriales	N6_Mtase	PF02384.15	2e-15
gp028	21482	22474	-	329.997		conserved hypothetical protein	hypothetical protein [Pseudozobellia sp. CCMM003].	4.8e-05	WP_120710559.1	35.9	Pseudozobellia sp. CCMM003	Flavobacteriales
gp029	22505	24211	-	567.997		conserved hypothetical protein	hypothetical protein B7Y83_00245 [Flavobacteriales bacterium	1.6e-226	OYX86803.1	67.4	Flavobacteriales bacterium 32-34-25	Flavobacteriales.
gp030	24183	24827	-	213.997		conserved hypothetical protein	hypothetical protein B7Y83_00240 [Flavobacteriales bacterium	6.2e-54	OYX86802.1	54.2	Flavobacteriales bacterium 32-34-25	Flavobacteriales.
gp031	24817	25140	-	106.997		conserved hypothetical protein	hypothetical protein B7Y83_00235 [Flavobacteriales bacterium	1.5e-16	OYX86801.1	50.5	Flavobacteriales bacterium 32-34-25	Flavobacteriales.
gp032	25142	25324	-	59.9967		hypothetical protein							MFS_2	PF13347.5	1.8e-05
gp033	25326	25919	-	196.997		conserved hypothetical protein	hypothetical protein BM557_01270 [Flavobacterium sp. MedPE-SWcel].	3.7e-69	OIQ22037.1	75.9	Flavobacterium sp. MedPE-SWcel	Flavobacteriales	PLDc_2	PF13091.5	2.9e-08							hypothetical protein [Flavobacterium phage 1H].	5.2e-55	YP_009321838.1	58.1	Flavobacterium phage 1H	Siphoviridae
gp034	25919	26905	-	327.997		conserved hypothetical protein	hypothetical protein [Pustulibacterium marinum].	1.1e-33	WP_093024706.1	34.8	Pustulibacterium marinum	Flavobacteriales	CENP-T_C	PF15511.5	2.2e-05
gp035	26961	27053	-	29.9967		hypothetical protein
gp036	27034	27855	-	272.997		conserved hypothetical protein	hypothetical protein SAMN05216480_10530 [Pustulibacterium marinum].	2.1e-70	SFU48948.1	51.6	Pustulibacterium marinum	Flavobacteriales
gp037	27885	30038	-	716.997		conserved hypothetical protein	hypothetical protein [Flavobacterium denitrificans].	1.6e-239	WP_051234467.1	59.4	Flavobacterium denitrificans	Flavobacteriales	RAC_head	PF16717.4	0.00021							hypothetical protein [Flavobacterium phage 23T].	2e-165	YP_009592341.1	46.3	Flavobacterium phage 23T	Siphoviridae
gp038	30067	30945	-	291.997	Peptidase	peptidase	hypothetical protein [Pustulibacterium marinum].	9e-88	WP_093024703.1	54.5	Pustulibacterium marinum	Flavobacteriales	Peptidase_S49	PF01343.17	5.1e-11	S49 family peptidase [Mariniflexile sp. TRM1-10].	4.9e-70	WP_117172099.1	46.6	Mariniflexile sp. TRM1-10	Flavobacteriales
gp039	30971	31573	-	199.997		hypothetical protein							LAP1C	PF05609.11	6.5e-06
gp040*	31575	32156	-	192.997	Lysis	N-acetylmuramoyl-L-alanine amidase	N-acetylmuramoyl-L-alanine amidase [Flavobacterium psychrophilum].	7.8e-64	WP_011962966.1	64	Flavobacterium psychrophilum	Flavobacteriales	Amidase_2	PF01510.24	2.2e-12							N-acetylmuramoyl-L-alanine amidase [Flavobacterium phage 23T].	1.3e-63	YP_009592344.1	64	Flavobacterium phage 23T	Siphoviridae
gp041	32128	32685	-	184.997	Lysis	phage holin	hypothetical protein [Flavobacterium sp. XS-5].	8.9e-49	WP_147584472.1	53.8	Flavobacterium sp. XS-5	Flavobacteriales	Phage_holin_4_1	PF05105.11	1.1e-09	holin [Flavobacterium sp. LB2P30].	2.8e-26	WP_116764788.1	39.1	Flavobacterium sp. LB2P30	Flavobacteriales	hypothetical protein GOVbin3661_67 [Prokaryotic dsDNA virus sp.].	2.7e-05	QDP66151.1	32.2	Prokaryotic dsDNA virus sp.	unclassified DNA viruses
gp042	32727	33290	-	186.997		conserved hypothetical protein	hypothetical protein BM557_01230 [Flavobacterium sp. MedPE-SWcel].	4.9e-31	OIQ22030.1	44.4	Flavobacterium sp. MedPE-SWcel	Flavobacteriales
gp043	33308	33778	-	155.997		hypothetical protein							DinB	PF05163.11	3.6e-05
gp044*	33747	34133	-	127.997		hypothetical protein							IL31	PF15209.5	0.00017
gp045	34136	35764	-	541.997		conserved hypothetical protein	hypothetical protein BGO88_04795 [Flavobacterium sp. 38-13].	2.7e-29	OJX55535.1	35.2	Flavobacterium sp. 38-13	Flavobacteriales
gp046	35767	36258	-	162.997		conserved hypothetical protein	hypothetical protein BGO88_04790 [Flavobacterium sp. 38-13].	4.9e-35	OJX55534.1	48.3	Flavobacterium sp. 38-13	Flavobacteriales										hypothetical protein [Flavobacterium phage 2A].	1.1e-29	YP_009322915.1	43.8	Flavobacterium phage 2A	Siphoviridae
gp047	36357	36659	-	99.9967		conserved hypothetical protein	hypothetical protein [Flavobacterium sasangense].	7e-08	WP_026725523.1	45.6	Flavobacterium sasangense	Flavobacteriales
gp048	36656	36889	-	76.9967		hypothetical protein							FliJ	PF02050.15	8.4e-05
gp049	36892	37458	-	187.997		conserved hypothetical protein	hypothetical protein [Flavobacterium sp. 9].	4.9e-47	WP_099710943.1	49.3	Flavobacterium sp. 9	Flavobacteriales	DUF3850	PF12961.6	0.00016	ASCH domain-containing protein [Capnocytophaga canis].	3.4e-32	WP_042010173.1	44.3	Capnocytophaga canis	Flavobacteriales
gp050	37476	37952	-	157.997		conserved hypothetical protein	hypothetical protein [Flavobacterium psychrophilum].	0.00026	WP_011962983.1	28.9	Flavobacterium psychrophilum	Flavobacteriales										hypothetical protein [Flavobacterium phage 2A].	0.00026	YP_009322926.1	28.9	Flavobacterium phage 2A	Siphoviridae
gp051	37949	38140	-	62.9967		hypothetical protein
gp052	38417	41611	-	1064	DNA processing, replication and recombination	toprim domain-containing protein	hypothetical protein BGO88_04715 [Flavobacterium sp. 38-13].	0	OJX55519.1	53.2	Flavobacterium sp. 38-13	Flavobacteriales	zf-CHC2	PF01807.19	4.9e-26	toprim domain-containing protein [Flavobacterium psychrophilum].	0	WP_086440998.1	48.3	Flavobacterium psychrophilum	Flavobacteriales	hypothetical protein [Flavobacterium phage 23T].	2.3e-213	YP_009592359.1	44.2	Flavobacterium phage 23T	Siphoviridae
gp053	41614	41862	-	81.9967		hypothetical protein							NapD	PF03927.12	0.00026
gp054	41889	42461	-	189.997	Transcriptional regulator	LuxR transcriptional regulator	LuxR family transcriptional regulator [Flavobacterium	1.5e-64	WP_011962987.1	64.7	Flavobacterium psychrophilum	Flavobacteriales	GerE	PF00196.18	2.6e-07							transcriptional regulator [Flavobacterium phage 2A].	2.6e-64	YP_009322931.1	64.1	Flavobacterium phage 2A	Siphoviridae
gp055	42485	42736	-	82.9967		conserved hypothetical protein	hypothetical protein [Flavobacterium sp. 270].	9.3e-06	WP_134149722.1	50	Flavobacterium sp. 270	Flavobacteriales
gp056	42723	42836	+	36.9967		hypothetical protein
gp057	42885	43199	+	103.997	Transcriptional regulator	HTH transcriptional regulator	XRE family transcriptional regulator [Flavobacterium	1.4e-22	WP_011962989.1	56.3	Flavobacterium psychrophilum	Flavobacteriales	HTH_3	PF01381.21	1.9e-06
*these genes shared some amino acid similarity (25-37%) with genes within pan_mumin (Table S4) with e-values less than 0.001
	#Eddy, S.R. Accelerated profile HMM searches. PLoS Comput Biol 2011, 7, e1002195, doi:10.1371/journal.pcbi.1002195.
	##Buchfink, B.; Xie, C.; Huson, D.H. Fast and sensitive protein alignment using DIAMOND. Nat Methods 2015, 12, 59-60, doi:10.1038/nmeth.3176

## Sheet: S8_hostrange
Table S7. Host range reported as number of plaques for each phage and each bacterial host strain, each completed replicate is represented with a number while failure to produce plaques (no infection) or that no replicate was made (not determined) is represented with NI or ND. Shaded cells indicate replicates on the original host.
	LMO6 rep. 1	LMO6 rep. 2	LMO6 rep. 3	LMO9 rep. 1	LMO9 rep. 2	LMO9 rep. 3	LMO8 rep. 1	LMO8 rep. 2	LMO8 rep. 3
pippi8-1	15000	8800	13000	29000	20000	31000	4600000000	3200000000	2300000000
lotta8-1	110	170	140	150	180	70	4500000000	2000000000	10000000000
lotta8-2	ND	ND	ND	ND	ND	ND	3400000000	2200000000	3500000000
tant8-1	20	70	60	70	50	90	6400000000	2500000000	4800000000
morran9-1	910000	3200000	330000	9750000000	17200000000	18200000000	NI	NI	NI
hemulen6-1	131000000000	16900000000	7400000000	51000000000	35000000000	38000000000	NI	NI	NI
hemulen6-2	54000000000	14500000000	6500000000	23000000000	45000000000	ND	NI	NI	NI
hemulen9-1	9100000000	6400000000	ND	10800000000	23000000000	31000000000	NI	NI	NI
tooticki6-1	131000000000	46000000000	8700000000	13600000000	25000000000	ND	NI	NI	NI
tooticki9-1	2000000000	1100000000	1800000000	3100000000	2500000000	3300000000	NI	NI	NI
hattifnatt9-1	10500000	11400000	7300000	110000000000	15000000000	108000000000	NI	NI	NI
filifjonk9-1	16000000000	15000000000	10200000000	27000000000	24000000000	21000000000	NI	NI	NI
lillamy9-1	930000	3400000	930000	50000000000	43000000000	24000000000	NI	NI	NI
lillamy9-2	3900000	7400000	560000	89000000000	43000000000	41000000000	NI	NI	NI
lillamy9-3	8500000	11300000	2600000	151000000000	88000000000	78000000000	NI	NI	NI
lillamy9-4	4700000	11500000	2100000	118000000000	89000000000	67000000000	NI	NI	NI
lillamy9-5	5100000	27000000	5400000	118000000000	94000000000	84000000000	NI	NI	NI
lillamy9-6	540000	830000	90000	6750000000	6600000000	8500000000	NI	NI	NI
lillamy9-7	2500000	8000000	1100000	42000000000	41000000000	39000000000	NI	NI	NI
sniff9-1	160000000000	105000000000	122000000000	330000000000	197000000000	147000000000	NI	NI	NI
sniff9-2	22000000000	ND	ND	520000000000	21000000000	14400000000	NI	NI	NI
stinky9-1	2300000	5200000	3500000	22000000000	19000000000	27000000000	NI	NI	NI
mymlan6-1	228000000000	34000000000	25000000000	108000000000	99000000000	90000000000	NI	NI	NI
mymlan6-2	35000000000	21000000000	13300000000	47000000000	ND	ND	NI	NI	NI
snork6-1	57000000000	55000000000	52000000000	44000000000	49000000000	73000000000	NI	NI	NI
snork6-2	63000000000	52000000000	55000000000	53000000000	55000000000	ND	NI	NI	NI
snork9-1	21000000000	24000000000	ND	143000000000	64000000000	59000000000	NI	NI	NI
snusmum6-1	37500000000	8000000000	15800000000	33000000000	23000000000	18000000000	NI	NI	NI
snusmum6-2	62600000000	1250000000	1130000000	21000000000	13000000000	ND	NI	NI	NI
snusmum6-3	119000000000	15500000000	21000000000	43000000000	76000000000	ND	NI	NI	NI
snusmum9-1	3500000	4000000	1060000	93000000000	101000000000	153000000000	NI	NI	NI
mumin9-1	4500000000	30000000000	22000000000	50000000000	4300000000	5300000000	NI	NI	NI
mumin9-2	10400000000	5000000000	ND	13700000000	18800000000	12600000000	NI	NI	NI
mumin9-3	1560000000	1100000000	1400000000	2000000000	1900000000	2600000000	NI	NI	NI
mumin6-1	49000000000	15800000000	10200000000	35000000000	37000000000	ND	NI	NI	NI
mumin6-2	146000000000	22300000000	43000000000	100000000000	ND	ND	NI	NI	NI
mumin6-3	23000000000	7000000000	12500000000	14000000000	30000000000	ND	NI	NI	NI
mumin6-4	114000000000	31000000000	59000000000	75000000000	68000000000	ND	NI	NI	NI

## Sheet: S9_viral_mapping
Table S9. Normalised depth and coverage of the 25 different viral metagenomes from LMO# competetively mapped to the genomes of the type-phages of the four genera described in this study, analyses made with bowtie2##. The depth is average across the genome of the phage and then normalised against the size of the viral metagenome in Mbp. Three samples covered mumin9-1 enough to count it as present …
Metagenome time-point	laban6-1_depth	laban6-1_%coverage	mumin9-1_depth	mumin9-1_%coverage	tant8-1_depth	tant8-1_%coverage	pippi8-1_depth	pippi8-1_%coverage
120426	9.86001e-08	0.0486	5.88996e-05	11.6671	7.40718e-07	0.333	2.39399e-07	0.118
120510	3.03898e-07	0.1411	8.08751e-05	9.8191	5.31337e-07	0.2467	8.00192e-05	6.8631
120806	1.81771e-07	0.1388	0.000386638	27.0408	1.93819e-07	0.148	3.20325e-07	0.2446
120828	2.31195e-07	0.1503	0.000202157	19.036	1.51823e-07	0.0493	1.85971e-07	0.1209
120910	1.17364e-07	0.0463	0.000151662	29.2782	2.5019e-07	0.0987	2.00583e-06	0.5928
121015	1.80746e-06	0.5135	0.000752481	66.6364	5.20943e-07	0.148	8.30693e-07	0.236
121123	3.3411e-07	0.1434	0.000155251	33.1767	2.29963e-07	0.0987	2.68173e-07	0.1151
130617	6.06846e-07	0.1897	0.000395299	21.045	3.15739e-07	0.0987	9.66411e-07	0.2446
130705	4.4413e-07	0.1411	0.000435939	18.3637	3.26094e-07	0.1036	1.81303e-07	0.0576
130725	0	0	0.0126945	27.4613	3.93456e-07	0.0493	1.01038e-06	0.1266
130815	5.60688e-05	15.575	0.0061482	82.8769	4.69306e-07	0.1529	3.62185e-07	0.118
130905	2.07474e-05	8.4559	0.00895252	86.137	2.09882e-07	0.1011	2.38945e-07	0.0662
131003	2.77101e-07	0.1388	0.000320745	45.1579	3.05251e-07	0.1529	1.20583e-07	0.0604
131211	0	0	5.80547e-05	3.5118	0	0	0	0
140109	2.0551e-07	0.0925	6.76547e-05	16.7934	2.24617e-07	0.1011	1.27972e-07	0.0576
140220	4.20012e-07	0.3007	3.29458e-05	15.4178	4.51019e-07	0.3651	3.69734e-07	0.2993
140312	2.35828e-07	0.1897	7.00039e-05	23.9624	3.74068e-07	0.2516	5.72352e-07	0.4086
140506	3.31467e-07	0.148	7.91057e-05	17.5747	3.37066e-07	0.1505	6.76596e-07	0.1266
140604	0	0	0.000190732	19.5577	4.22026e-07	0.1529	3.25697e-07	0.118
140820	4.58732e-07	0.2012	0.000968786	65.0193	6.91746e-07	0.2146	1.70588e-06	0.6935
141013	2.53603e-06	1.2628	0.000441433	70.5531	5.77576e-07	0.3009	8.01814e-07	0.3137
141216	8.26937e-07	0.68	0.00028705	81.683	5.62636e-07	0.5328	2.10988e-07	0.1784
150215	7.65961e-07	0.3377	2.51334e-05	12.9909	4.00573e-07	0.2023	4.62665e-07	0.236
150318	5.97645e-07	0.4279	4.50503e-05	24.1934	4.65356e-07	0.3231	5.33044e-07	0.4173
150610	2.90696e-07	0.3331	5.09408e-05	29.9997	5.48207e-07	0.6191	4.60914e-07	0.4316
	#Bioproject accession number: PRJNA474405
	##Langmead, B.; Salzberg, S.L. Fast gapped-read alignment with Bowtie 2. Nat Methods 2012, 9, 357-359, doi:10.1038/Nmeth.1923.

## Sheet: S10_viral_mapping_nonLMO
Table S10. Depth and coverage of Global Ocean Survey# and Tara Ocean## metagenomes competetively mapped to the genomes of the type-phages of the four genera described in this study, analyses made with bowtie2###. None of the phages from this study are present in any of the metagenomes used.
Metagenome accession	laban6-1_depth	laban6-1_%coverage	mumin9-1_depth	mumin9-1_%coverage	tant8-1_depth	tant8-1_%coverage	pippi8-1_depth	pippi8-1_%coverage
CAM_P_0000914	0	0	0	0	0	0	0	0
CAM_P_0000915	0	0	0	0	0	0	0	0
CAM_P_0001109	0.001041	0.1041	0.060944	5.2275	0.000567	0.0567	0.000576	0.0576
CAM_SMPL_003356	0	0	0.014691	1.4691	0	0	0	0
CAM_SMPL_003359	0	0	0	0	0	0	0	0
CAM_SMPL_003362	0	0	0	0	0	0	0	0
CAM_SMPL_003365	0	0	0	0	0	0	0	0
CAM_SMPL_003368	0	0	0	0	0	0	0	0
CAM_SMPL_003371	0	0	0	0	0	0	0	0
CAM_SMPL_003374	0	0	0	0	0	0	0	0
CAM_SMPL_003377	0	0	0	0	0	0	0	0
CAM_SMPL_003378	0	0	0	0	0	0	0	0
CAM_SMPL_003381	0	0	0	0	0	0	0	0
CAM_SMPL_003384	0	0	0	0	0	0	0	0
CAM_SMPL_003387	0	0	0	0	0	0	0	0
CAM_SMPL_003390	0	0	0	0	0	0	0	0
CAM_SMPL_003393	0	0	0	0	0	0	0	0
CAM_SMPL_003396	0	0	0	0	0	0	0	0
CAM_SMPL_003399	0	0	0.038492	3.0057	0	0	0	0
CAM_SMPL_003402	0	0	0	0	0	0	0	0
CAM_SMPL_003405	0	0	0.006022	0.6022	0	0	0	0
CAM_SMPL_003408	0	0	0	0	0	0	0	0
CAM_SMPL_003413	0	0	0	0	0	0	0	0
CAM_SMPL_00341	0	0	0	0	0	0	0	0
ERR594353	0	0	0.002622	0.2622	0	0	0	0
ERR594354	0	0	0	0	0	0	0	0
ERR594356	0	0	0	0	0	0	0	0
ERR594358	0	0	0	0	0	0	0	0
ERR594359	0	0	0	0	0	0	0	0
ERR594361	0	0	0	0	0	0	0	0
ERR594362	0	0	0.003997	0.3426	0	0	0	0
ERR594364	0	0	0	0	0	0	0	0
ERR594365	0	0	0	0	0	0	0	0
ERR594368	0	0	0	0	0	0	0	0
ERR594369	0	0	0	0	0	0	0	0
ERR594370	0	0	0	0	0	0	0	0
ERR594374	0	0	0	0	0	0	0	0
ERR594376	0	0	0	0	0	0	0	0
ERR594378	0	0	0.005243	0.5243	0	0	0	0
ERR594384	0	0	0	0	0	0	0	0
ERR594391	0	0	0	0	0	0	0	0
ERR594392	0	0	0	0	0	0	0	0
ERR594393	0	0	0	0	0	0	0	0
ERR594395	0	0	0.001557	0.1557	0	0	0	0
ERR594396	0	0	0	0	0	0	0	0
ERR594398	0	0	0	0	0	0	0	0
ERR594400	0	0	0	0	0	0	0	0
ERR594401	0	0	0	0	0	0	0	0
ERR594403	0	0	0	0	0	0	0	0
ERR594404	0	0	0.005243	0.5243	0	0	0	0
ERR594406	0	0	0	0	0	0	0	0
ERR594410	0	0	0	0	0	0	0	0
ERR594412	0	0	0.001843	0.1843	0	0	0	0
	#Accession numbers: CAM_P_0000914, CAM_P_0000915, CAM_P_0001109
	##Accession number: ERR594353-4, ERR594356, ERR594358-9, ERR594361-2, ERR594364-5, ERR594368-70, ERR594374, ERR594376, ERR594378, ERR594384, ERR594391-3, ERR594395-6, ERR594398, ERR594400-1, ERR594403-4, ERR594406, ERR594410, ERR594412
	###Langmead, B.; Salzberg, S.L. Fast gapped-read alignment with Bowtie 2. Nat Methods 2012, 9, 357-359, doi:10.1038/Nmeth.1923.

[truncated: 3 more sheets: S11_bacterial_mapping, S12_ASV_counts, S13_methyltransferases]
